# Supplementary material for: The use of PanDrugs to prioritize anticancer drug treatments in a case of T-ALL based on individual genomic data
Source: BMC Cancer. 2019 Oct 26;19:1005. doi: 10.1186/s12885-019-6209-9 (PMC6815385; doi:10.1186/s12885-019-6209-9)
Supplement: Supplementary file 5 — Additional file 5: Table S5. Genes included in the most frequently altered ones in T-ALL. [file 12885_2019_6209_MOESM5_ESM.xlsx]

## Sheet: Sheet 1
Supplementary Table 5 Genes included in the most frequently altered ones in T-ALL
Ensembl_gene_ID	gene_hgnc	Ensembl_transcript_ID	chr	loc	mut	Appris	Ensembl_Impact_rating	tumorportal	role_driver	GAD_DISEASE_CLASS	GMAF_freq(%)	gnomAD_freq(%)	consequence	exon_distance	poly_effect	poly_score	condel_effect	condel_score	sift_effect	sift_score	cosmic_id	kegg_data	kegg_path_id	protein_position	amino_acids	dbSNP	cosmic_vep	other_id	clinvar_acc	clinvar_disease	clinvar_clinical_significance	variation_type	HGVS_cDNA	HGVS_protein	pfam	uniprot	interpro	homopolymer	repeats	SMR	ccle_gene	gene_cosmic_freq	mut_cosmic_freq
ENSG00000109670	FBXW7	ENST00000263981	4	152326016	T/A	principal3	moderate	BLCA:Significantly mutated; CRC:Highly significantly mutated; UCEC:Highly significantly mutated; LUSC:Significantly mutated	CGC:tumor suppressor; oncodriveROLE:tumor suppressor; High Confidence Driver	CANCER			missense_variant		probably_damaging	0.999	deleterious	0.873	deleterious	0.02		Ubiquitin mediated proteolysis	hsa04120	465	Y/F		COSM1052084,COSM1052085,COSM1052086,COSM1154289,COSM22989					SNV	c.1394A>T	p.Tyr465Phe	PF00400: WD domain, G-beta repeat		IPR017986: WD40-repeat-containing domain		0		yes	2190 / 6113845	0
ENSG00000083857	FAT1	ENST00000441802	4	186707265	C/T	principal2	moderate	UCEC:Significantly mutated; HNSC:Highly significantly mutated; LUAD:Near significance; LUSC:Near significance			0.08	0.2113	missense_variant		probably_damaging	1	deleterious	0.945	deleterious	0	COSM6957240:PATHOGENIC			855	G/R	rs180820128			RCV000488210	not provided	Uncertain significance	SNV	c.2563G>A	p.Gly855Arg	PF00028: Cadherin domain		IPR002126: Cadherin		0		no	2725 / 6113845	1 / 6113845
ENSG00000086570	FAT2	ENST00000261800	5	151568103	C/G	principal1	moderate				0.14	0.4773	missense_variant		possibly_damaging	0.556	deleterious	0.535	deleterious	0.05				277	V/L	rs145834206						SNV	c.829G>C	p.Val277Leu					0		no	1553 / 6113845	0
ENSG00000165323	FAT3	ENST00000409404	11	92765048	C/T	principal1	moderate					0.001221	missense_variant		probably_damaging	0.943	deleterious	0.832	deleterious	0				1385	S/F	rs761163363						SNV	c.4154C>T	p.Ser1385Phe			IPR002126: Cadherin		0		no	703 / 6113845	0
ENSG00000156531	PHF6	ENST00000370803	X	134393919	C/T	principal2	high	AML:Significantly mutated; BLCA:Near significance	CGC:tumor suppressor; oncodriveROLE:tumor suppressor; High Confidence Driver				stop_gained		inferred	1	inferred	1	inferred	0	COSM4606367:PATHOGENIC			129	R/*		COSM4606367,COSM4775093,COSM4775094					SNV	c.385C>T	p.Arg129Ter	PF13771: PHD-like zinc-binding domain		IPR001965: Zinc finger, PHD-type		0		no	416 / 6113845	6 / 6113845
