# Supplementary material for: The use of PanDrugs to prioritize anticancer drug treatments in a case of T-ALL based on individual genomic data
Source: BMC Cancer. 2019 Oct 26;19:1005. doi: 10.1186/s12885-019-6209-9 (PMC6815385; doi:10.1186/s12885-019-6209-9)
Supplement: Supplementary file 6 — Additional file 6: Table S6. Genes without pathogenic mutations but significantly deregulated. [file 12885_2019_6209_MOESM6_ESM.xlsx]

## Sheet: Sheet 1
Supplementary Table 6.- Genes without pathogenic mutations but significantly deregulated
Ensembl_gene_ID	gene_hgnc	Ensembl_transcript_ID	locus	log2FoldChange	gene_description
ENSG00000004468	CD38	ENST00000226279	chr4:15778274-15853230	1.87923	CD38 molecule [Source:HGNC Symbol;Acc:HGNC:1667]
ENSG00000005020	SKAP2	ENST00000345317	chr7:26665206-26995239	-4.78358	src kinase associated phosphoprotein 2 [Source:HGNC Symbol;Acc:HGNC:15687]
ENSG00000005381	MPO	ENST00000225275	chr17:58269855-58280935	-2.59034	myeloperoxidase [Source:HGNC Symbol;Acc:HGNC:7218]
ENSG00000005421	PON1	ENST00000222381	chr7:95297675-95324707	-9999	paraoxonase 1 [Source:HGNC Symbol;Acc:HGNC:9204]
ENSG00000005844	ITGAL	ENST00000356798	chr16:30472657-30523185	-2.99192	integrin subunit alpha L [Source:HGNC Symbol;Acc:HGNC:6148]
ENSG00000006459	KDM7A	ENST00000397560	chr7:140084679-140177035	1.8349	lysine demethylase 7A [Source:HGNC Symbol;Acc:HGNC:22224]
ENSG00000007545	CRAMP1	ENST00000293925	chr16:1612324-1702280	1.8043	cramped chromatin regulator homolog 1 [Source:HGNC Symbol;Acc:HGNC:14122]
ENSG00000007968	E2F2	ENST00000361729	chr1:23506427-23531261	-2.74877	E2F transcription factor 2 [Source:HGNC Symbol;Acc:HGNC:3114]
ENSG00000010292	NCAPD2	ENST00000315579	chr12:6491885-6531955	-2.96662	non-SMC condensin I complex subunit D2 [Source:HGNC Symbol;Acc:HGNC:24305]
ENSG00000010310	GIPR	ENST00000590918	chr19:45668243-45683724	9999	gastric inhibitory polypeptide receptor [Source:HGNC Symbol;Acc:HGNC:4271]
ENSG00000011426	ANLN	ENST00000265748	chr7:36324220-36453791	-1.83251	anillin actin binding protein [Source:HGNC Symbol;Acc:HGNC:14082]
ENSG00000015413	DPEP1	ENST00000261615	chr16:89613307-89638456	2.44425	dipeptidase 1 (renal) [Source:HGNC Symbol;Acc:HGNC:3002]
ENSG00000025796	SEC63	ENST00000369002	chr6:107867755-107958291	1.55363	SEC63 homolog, protein translocation regulator [Source:HGNC Symbol;Acc:HGNC:21082]
ENSG00000028277	POU2F2	ENST00000389341	chr19:42086109-42196585	2.12683	POU class 2 homeobox 2 [Source:HGNC Symbol;Acc:HGNC:9213]
ENSG00000034510	TMSB10	ENST00000233143	chr2:84821649-84907008	-1.939	thymosin beta 10 [Source:HGNC Symbol;Acc:HGNC:11879]
ENSG00000035403	VCL	ENST00000211998	chr10:73995192-74151063	-1.94686	vinculin [Source:HGNC Symbol;Acc:HGNC:12665]
ENSG00000035499	DEPDC1B	ENST00000265036	chr5:60596911-60700190	-1.7437	DEP domain containing 1B [Source:HGNC Symbol;Acc:HGNC:24902]
ENSG00000037280	FLT4	ENST00000261937	chr5:180601505-180649624	4.69183	fms related tyrosine kinase 4 [Source:HGNC Symbol;Acc:HGNC:3767]
ENSG00000041353	RAB27B	ENST00000262094	chr18:54717859-54895516	-2.24027	RAB27B, member RAS oncogene family [Source:HGNC Symbol;Acc:HGNC:9767]
ENSG00000042088	TDP1	ENST00000335725	chr14:89954938-90044768	-1.89323	tyrosyl-DNA phosphodiesterase 1 [Source:HGNC Symbol;Acc:HGNC:18884]
ENSG00000043355	ZIC2	ENST00000376335	chr13:99981771-99986773	9999	Zic family member 2 [Source:HGNC Symbol;Acc:HGNC:12873]
ENSG00000044115	CTNNA1	ENST00000302763	chr5:138610966-138935034	3.27329	catenin alpha 1 [Source:HGNC Symbol;Acc:HGNC:2509]
ENSG00000055130	CUL1	ENST00000325222	chr7:148697913-148801036	-2.51334	cullin 1 [Source:HGNC Symbol;Acc:HGNC:2551]
ENSG00000056558	TRAF1	ENST00000373887	chr9:120902392-120929173	2.80712	TNF receptor associated factor 1 [Source:HGNC Symbol;Acc:HGNC:12031]
ENSG00000057757	PITHD1	ENST00000246151	chr1:23778404-23788232	-1.59164	PITH domain containing 1 [Source:HGNC Symbol;Acc:HGNC:25022]
ENSG00000058063	ATP11B	ENST00000323116	chr3:182793477-182921635	-3.55096	ATPase phospholipid transporting 11B (putative) [Source:HGNC Symbol;Acc:HGNC:13553]
ENSG00000058453	CROCC	ENST00000375541	chr1:16740272-16972979	-2.047	ciliary rootlet coiled-coil, rootletin [Source:HGNC Symbol;Acc:HGNC:21299]
ENSG00000060138	YBX3	ENST00000228251	chr12:10699088-10723312	-4.6804	Y-box binding protein 3 [Source:HGNC Symbol;Acc:HGNC:2428]
ENSG00000060140	STYK1	ENST00000075503	chr12:10616495-10674318	2.51505	serine/threonine/tyrosine kinase 1 [Source:HGNC Symbol;Acc:HGNC:18889]
ENSG00000061337	LZTS1	ENST00000381569	chr8:20246164-20303963	2.9148	leucine zipper tumor suppressor 1 [Source:HGNC Symbol;Acc:HGNC:13861]
ENSG00000063660	GPC1	ENST00000264039	chr2:240435670-240468078	2.16249	glypican 1 [Source:HGNC Symbol;Acc:HGNC:4449]
ENSG00000065308	TRAM2	ENST00000182527	chr6:52361420-52576915	1.83588	translocation associated membrane protein 2 [Source:HGNC Symbol;Acc:HGNC:16855]
ENSG00000065320	NTN1	ENST00000173229	chr17:9021541-9244000	1.75533	netrin 1 [Source:HGNC Symbol;Acc:HGNC:8029]
ENSG00000066279	ASPM	ENST00000367409	chr1:197084127-197146694	-1.94674	abnormal spindle microtubule assembly [Source:HGNC Symbol;Acc:HGNC:19048]
ENSG00000067057	PFKP	ENST00000381125	chr10:3066332-3137712	1.52345	phosphofructokinase, platelet [Source:HGNC Symbol;Acc:HGNC:8878]
ENSG00000068489	PRR11	ENST00000262293	chr17:59155498-59215247	-2.13678	proline rich 11 [Source:HGNC Symbol;Acc:HGNC:25619]
ENSG00000070018	LRP6	ENST00000261349	chr12:12049843-12267012	-4.82167	LDL receptor related protein 6 [Source:HGNC Symbol;Acc:HGNC:6698]
ENSG00000070961	ATP2B1	ENST00000261173	chr12:89588048-89709300	-1.99179	ATPase plasma membrane Ca2+ transporting 1 [Source:HGNC Symbol;Acc:HGNC:814]
ENSG00000071051	NCK2	ENST00000233154	chr2:105744896-105894274	-1.80476	NCK adaptor protein 2 [Source:HGNC Symbol;Acc:HGNC:7665]
ENSG00000072110	ACTN1	ENST00000193403	chr14:68874142-68979440	1.96111	actinin alpha 1 [Source:HGNC Symbol;Acc:HGNC:163]
ENSG00000072135	PTPN18	ENST00000175756	chr2:130356006-130375409	2.32718	protein tyrosine phosphatase, non-receptor type 18 [Source:HGNC Symbol;Acc:HGNC:9649]
ENSG00000072422	RHOBTB1	ENST00000337910	chr10:60869437-61001440	1.5606	Rho related BTB domain containing 1 [Source:HGNC Symbol;Acc:HGNC:18738]
ENSG00000072571	HMMR	ENST00000358715	chr5:163460202-163491945	-1.94536	hyaluronan mediated motility receptor [Source:HGNC Symbol;Acc:HGNC:5012]
ENSG00000073910	FRY	ENST00000542859	chr13:32031299-32299122	4.02086	FRY microtubule binding protein [Source:HGNC Symbol;Acc:HGNC:20367]
ENSG00000074181	NOTCH3	ENST00000263388	chr19:15159037-15200981	-2.0838	notch 3 [Source:HGNC Symbol;Acc:HGNC:7883]
ENSG00000074416	MGLL	ENST00000398104	chr3:127689061-127823250	1.53548	monoglyceride lipase [Source:HGNC Symbol;Acc:HGNC:17038]
ENSG00000074660	SCARF1	ENST00000263071	chr17:1633857-1645747	1.67918	scavenger receptor class F member 1 [Source:HGNC Symbol;Acc:HGNC:16820]
ENSG00000074706	IPCEF1	ENST00000265198	chr6:154010495-154356792	-3.57058	interaction protein for cytohesin exchange factors 1 [Source:HGNC Symbol;Acc:HGNC:21204]
ENSG00000075188	NUP37	ENST00000251074	chr12:102073102-102120124	-1.68375	nucleoporin 37 [Source:HGNC Symbol;Acc:HGNC:29929]
ENSG00000075218	GTSE1	ENST00000454366	chr22:46296740-46330810	-1.6529	G2 and S-phase expressed 1 [Source:HGNC Symbol;Acc:HGNC:13698]
ENSG00000075234	TTC38	ENST00000381031	chr22:46267960-46294008	4.8236	tetratricopeptide repeat domain 38 [Source:HGNC Symbol;Acc:HGNC:26082]
ENSG00000075624	ACTB	ENST00000331789	chr7:5527150-5563784	-1.5083	actin beta [Source:HGNC Symbol;Acc:HGNC:132]
ENSG00000076641	PAG1	ENST00000220597	chr8:80967809-81112068	-1.50428	phosphoprotein membrane anchor with glycosphingolipid microdomains 1 [Source:HGNC Symbol;Acc:HGNC:30043]
ENSG00000076716	GPC4	ENST00000370828	chrX:133300102-133415490	-9999	glypican 4 [Source:HGNC Symbol;Acc:HGNC:4452]
ENSG00000076826	CAMSAP3	ENST00000160298	chr19:7595901-7618304	9999	calmodulin regulated spectrin associated protein family member 3 [Source:HGNC Symbol;Acc:HGNC:29307]
ENSG00000077238	IL4R	ENST00000543915	chr16:27313667-27364778	2.6445	interleukin 4 receptor [Source:HGNC Symbol;Acc:HGNC:6015]
ENSG00000077684	JADE1	ENST00000610919	chr4:128809622-129116640	1.54895	jade family PHD finger 1 [Source:HGNC Symbol;Acc:HGNC:30027]
ENSG00000078596	ITM2A	ENST00000373298	chrX:79360383-79367667	-3.64591	integral membrane protein 2A [Source:HGNC Symbol;Acc:HGNC:6173]
ENSG00000079691	CARMIL1	ENST00000329474	chr6:25279077-25620530	1.89866	capping protein regulator and myosin 1 linker 1 [Source:HGNC Symbol;Acc:HGNC:21581]
ENSG00000080986	NDC80	ENST00000261597	chr18:2571510-2616635	-2.0351	NDC80, kinetochore complex component [Source:HGNC Symbol;Acc:HGNC:16909]
ENSG00000081189	MEF2C	ENST00000424173	chr5:88717116-88904257	-2.59083	myocyte enhancer factor 2C [Source:HGNC Symbol;Acc:HGNC:6996]
ENSG00000081923	ATP8B1	ENST00000283684	chr18:57646425-57803101	3.79194	ATPase phospholipid transporting 8B1 [Source:HGNC Symbol;Acc:HGNC:3706]
ENSG00000083444	PLOD1	ENST00000196061	chr1:11934204-11975538	2.79397	procollagen-lysine,2-oxoglutarate 5-dioxygenase 1 [Source:HGNC Symbol;Acc:HGNC:9081]
ENSG00000083457	ITGAE	ENST00000263087	chr17:3714627-3801243	3.77331	integrin subunit alpha E [Source:HGNC Symbol;Acc:HGNC:6147]
ENSG00000084070	SMAP2	ENST00000372718	chr1:40344849-40423326	-2.64375	small ArfGAP2 [Source:HGNC Symbol;Acc:HGNC:25082]
ENSG00000084652	TXLNA	ENST00000373609	chr1:32179685-32198285	2.27798	taxilin alpha [Source:HGNC Symbol;Acc:HGNC:30685]
ENSG00000085563	ABCB1	ENST00000622132	chr7:87503149-87832296	1.79326	ATP binding cassette subfamily B member 1 [Source:HGNC Symbol;Acc:HGNC:40]
ENSG00000085840	ORC1	ENST00000371568	chr1:52372828-52404459	-2.31941	origin recognition complex subunit 1 [Source:HGNC Symbol;Acc:HGNC:8487]
ENSG00000085871	MGST2	ENST00000265498	chr4:139665767-140154184	-1.62212	microsomal glutathione S-transferase 2 [Source:HGNC Symbol;Acc:HGNC:7063]
ENSG00000086548	CEACAM6	ENST00000199764	chr19:41708584-41772208	9999	carcinoembryonic antigen related cell adhesion molecule 6 [Source:HGNC Symbol;Acc:HGNC:1818]
ENSG00000087250	MT3	ENST00000200691	chr16:56589073-56591088	9999	metallothionein 3 [Source:HGNC Symbol;Acc:HGNC:7408]
ENSG00000087253	LPCAT2	ENST00000262134	chr16:55508997-55586670	-3.50247	lysophosphatidylcholine acyltransferase 2 [Source:HGNC Symbol;Acc:HGNC:26032]
ENSG00000088256	GNA11	ENST00000078429	chr19:3094409-3124004	2.34779	G protein subunit alpha 11 [Source:HGNC Symbol;Acc:HGNC:4379]
ENSG00000088325	TPX2	ENST00000300403	chr20:31739270-31801805	-2.16363	TPX2, microtubule nucleation factor [Source:HGNC Symbol;Acc:HGNC:1249]
ENSG00000088836	SLC4A11	ENST00000380056	chr20:3227416-3239190	4.72463	solute carrier family 4 member 11 [Source:HGNC Symbol;Acc:HGNC:16438]
ENSG00000089685	BIRC5	ENST00000350051	chr17:78214185-78225636	-2.7001	baculoviral IAP repeat containing 5 [Source:HGNC Symbol;Acc:HGNC:593]
ENSG00000090104	RGS1	ENST00000367459	chr1:192575726-192580031	-4.24605	regulator of G protein signaling 1 [Source:HGNC Symbol;Acc:HGNC:9991]
ENSG00000090376	IRAK3	ENST00000261233	chr12:66188878-66254622	-5.88038	interleukin 1 receptor associated kinase 3 [Source:HGNC Symbol;Acc:HGNC:17020]
ENSG00000090889	KIF4A	ENST00000374403	chrX:70286594-70420832	-2.00278	kinesin family member 4A [Source:HGNC Symbol;Acc:HGNC:13339]
ENSG00000091409	ITGA6	ENST00000264107	chr2:172427353-172506282	-2.8014	integrin subunit alpha 6 [Source:HGNC Symbol;Acc:HGNC:6142]
ENSG00000092820	EZR	ENST00000367075	chr6:158765740-158819412	-1.50423	ezrin [Source:HGNC Symbol;Acc:HGNC:12691]
ENSG00000093009	CDC45	ENST00000263201	chr22:19479458-19520612	-1.88708	cell division cycle 45 [Source:HGNC Symbol;Acc:HGNC:1739]
ENSG00000093072	ADA2	ENST00000262607	chr22:17178789-17221989	-4.48768	adenosine deaminase 2 [Source:HGNC Symbol;Acc:HGNC:1839]
ENSG00000094804	CDC6	ENST00000209728	chr17:40287632-40304657	-1.75075	cell division cycle 6 [Source:HGNC Symbol;Acc:HGNC:1744]
ENSG00000096060	FKBP5	ENST00000357266	chr6:35573584-35728583	-1.74127	FK506 binding protein 5 [Source:HGNC Symbol;Acc:HGNC:3721]
ENSG00000096070	BRPF3	ENST00000357641	chr6:36196743-36232790	1.93166	bromodomain and PHD finger containing 3 [Source:HGNC Symbol;Acc:HGNC:14256]
ENSG00000096696	DSP	ENST00000379802	chr6:7541574-7586717	-9999	desmoplakin [Source:HGNC Symbol;Acc:HGNC:3052]
ENSG00000099284	H2AFY2	ENST00000373255	chr10:70052795-70132934	-2.71928	H2A histone family member Y2 [Source:HGNC Symbol;Acc:HGNC:14453]
ENSG00000099337	KCNK6	ENST00000263372	chr19:38319843-38332076	2.07217	potassium two pore domain channel subfamily K member 6 [Source:HGNC Symbol;Acc:HGNC:6281]
ENSG00000099365	STX1B	ENST00000215095	chr16:30989255-31010661	4.50197	syntaxin 1B [Source:HGNC Symbol;Acc:HGNC:18539]
ENSG00000099860	GADD45B	ENST00000215631	chr19:2476121-2478259	-2.46643	growth arrest and DNA damage inducible beta [Source:HGNC Symbol;Acc:HGNC:4096]
ENSG00000099864	PALM	ENST00000338448	chr19:708938-748329	3.05656	paralemmin [Source:HGNC Symbol;Acc:HGNC:8594]
ENSG00000099953	MMP11	ENST00000215743	chr22:23763020-23784316	2.42047	matrix metallopeptidase 11 [Source:HGNC Symbol;Acc:HGNC:7157]
ENSG00000099992	TBC1D10A	ENST00000215790	chr22:30285116-30327046	-2.07702	TBC1 domain family member 10A [Source:HGNC Symbol;Acc:HGNC:23609]
ENSG00000100055	CYTH4	ENST00000248901	chr22:37282026-37315345	3.24166	cytohesin 4 [Source:HGNC Symbol;Acc:HGNC:9505]
ENSG00000100079	LGALS2	ENST00000215886	chr22:37570245-37582616	-9999	galectin 2 [Source:HGNC Symbol;Acc:HGNC:6562]
ENSG00000100097	LGALS1	ENST00000215909	chr22:37675607-37679806	2.17618	galectin 1 [Source:HGNC Symbol;Acc:HGNC:6561]
ENSG00000100162	CENPM	ENST00000215980	chr22:41938720-41947164	-2.56323	centromere protein M [Source:HGNC Symbol;Acc:HGNC:18352]
ENSG00000100365	NCF4	ENST00000248899	chr22:36860987-36878015	-3.11023	neutrophil cytosolic factor 4 [Source:HGNC Symbol;Acc:HGNC:7662]
ENSG00000100504	PYGL	ENST00000216392	chr14:50857890-50944736	1.50405	glycogen phosphorylase L [Source:HGNC Symbol;Acc:HGNC:9725]
ENSG00000100526	CDKN3	ENST00000335183	chr14:54396848-54420218	-1.86215	cyclin dependent kinase inhibitor 3 [Source:HGNC Symbol;Acc:HGNC:1791]
ENSG00000100558	PLEK2	ENST00000216446	chr14:67386982-67412200	-9999	pleckstrin 2 [Source:HGNC Symbol;Acc:HGNC:19238]
ENSG00000100697	DICER1	ENST00000343455	chr14:95085879-95158010	2.98864	dicer 1, ribonuclease III [Source:HGNC Symbol;Acc:HGNC:17098]
ENSG00000100985	MMP9	ENST00000372330	chr20:46008907-46016561	5.66706	matrix metallopeptidase 9 [Source:HGNC Symbol;Acc:HGNC:7176]
ENSG00000101057	MYBL2	ENST00000217026	chr20:43667018-43716496	-2.65489	MYB proto-oncogene like 2 [Source:HGNC Symbol;Acc:HGNC:7548]
ENSG00000101255	TRIB3	ENST00000217233	chr20:362834-397559	2.71034	tribbles pseudokinase 3 [Source:HGNC Symbol;Acc:HGNC:16228]
ENSG00000101445	PPP1R16B	ENST00000299824	chr20:38805704-38923024	3.29671	protein phosphatase 1 regulatory subunit 16B [Source:HGNC Symbol;Acc:HGNC:15850]
ENSG00000101911	PRPS2	ENST00000380668	chrX:12791354-12824222	-1.55705	phosphoribosyl pyrophosphate synthetase 2 [Source:HGNC Symbol;Acc:HGNC:9465]
ENSG00000102032	RENBP	ENST00000393700	chrX:153935262-153944691	2.12123	renin binding protein [Source:HGNC Symbol;Acc:HGNC:9959]
ENSG00000102096	PIM2	ENST00000376509	chrX:48913181-48919024	2.66584	Pim-2 proto-oncogene, serine/threonine kinase [Source:HGNC Symbol;Acc:HGNC:8987]
ENSG00000102316	MAGED2	ENST00000375068	chrX:54807598-54816012	-1.61079	MAGE family member D2 [Source:HGNC Symbol;Acc:HGNC:16353]
ENSG00000102445	RUBCNL	ENST00000429979	chr13:46341005-46438190	2.40776	RUN and cysteine rich domain containing beclin 1 interacting protein like [Source:HGNC Symbol;Acc:HGNC:20420]
ENSG00000102471	NDFIP2	ENST00000218652	chr13:79481123-79556075	5.12261	Nedd4 family interacting protein 2 [Source:HGNC Symbol;Acc:HGNC:18537]
ENSG00000102678	FGF9	ENST00000382353	chr13:21671382-21704498	9999	fibroblast growth factor 9 [Source:HGNC Symbol;Acc:HGNC:3687]
ENSG00000102755	FLT1	ENST00000282397	chr13:28300343-28495232	2.81983	fms related tyrosine kinase 1 [Source:HGNC Symbol;Acc:HGNC:3763]
ENSG00000102804	TSC22D1	ENST00000261489	chr13:44432142-44577147	-2.9043	TSC22 domain family member 1 [Source:HGNC Symbol;Acc:HGNC:16826]
ENSG00000102837	OLFM4	ENST00000219022	chr13:53028758-53052057	9999	olfactomedin 4 [Source:HGNC Symbol;Acc:HGNC:17190]
ENSG00000102908	NFAT5	ENST00000354436	chr16:69565093-69704666	4.14317	nuclear factor of activated T-cells 5 [Source:HGNC Symbol;Acc:HGNC:7774]
ENSG00000102996	MMP15	ENST00000219271	chr16:58025565-58046901	3.13536	matrix metallopeptidase 15 [Source:HGNC Symbol;Acc:HGNC:7161]
ENSG00000103241	FOXF1	ENST00000262426	chr16:86510526-86515418	9999	forkhead box F1 [Source:HGNC Symbol;Acc:HGNC:3809]
ENSG00000103335	PIEZO1	ENST00000301015	chr16:88706462-88785211	1.63673	piezo type mechanosensitive ion channel component 1 [Source:HGNC Symbol;Acc:HGNC:28993]
ENSG00000103365	GGA2	ENST00000309859	chr16:23463541-23521995	-2.46455	golgi associated, gamma adaptin ear containing, ARF binding protein 2 [Source:HGNC Symbol;Acc:HGNC:16064]
ENSG00000103710	RASL12	ENST00000220062	chr15:65045369-65076690	-9999	RAS like family 12 [Source:HGNC Symbol;Acc:HGNC:30289]
ENSG00000103966	EHD4	ENST00000220325	chr15:41895938-41972578	3.5937	EH domain containing 4 [Source:HGNC Symbol;Acc:HGNC:3245]
ENSG00000104081	BMF	ENST00000397573	chr15:40087889-40108892	-1.98969	Bcl2 modifying factor [Source:HGNC Symbol;Acc:HGNC:24132]
ENSG00000104081	BMF	ENST00000354670	chr15:40087889-40108892	-1.98378	Bcl2 modifying factor [Source:HGNC Symbol;Acc:HGNC:24132]
ENSG00000104147	OIP5	ENST00000220514	chr15:41309267-41332621	-2.03699	Opa interacting protein 5 [Source:HGNC Symbol;Acc:HGNC:20300]
ENSG00000104267	CA2	ENST00000285379	chr8:85463851-85481493	-2.46836	carbonic anhydrase 2 [Source:HGNC Symbol;Acc:HGNC:1373]
ENSG00000104361	NIPAL2	ENST00000430223	chr8:98189820-98294588	1.95167	NIPA like domain containing 2 [Source:HGNC Symbol;Acc:HGNC:25854]
ENSG00000104381	GDAP1	ENST00000220822	chr8:74234699-74488872	-3.06036	ganglioside induced differentiation associated protein 1 [Source:HGNC Symbol;Acc:HGNC:15968]
ENSG00000104427	ZC2HC1A	ENST00000263849	chr8:78666046-78805523	-9999	zinc finger C2HC-type containing 1A [Source:HGNC Symbol;Acc:HGNC:24277]
ENSG00000104522	TSTA3	ENST00000425753	chr8:143612617-143618048	-2.09518	tissue specific transplantation antigen P35B [Source:HGNC Symbol;Acc:HGNC:12390]
ENSG00000104756	KCTD9	ENST00000221200	chr8:25427846-25458476	-2.006	potassium channel tetramerization domain containing 9 [Source:HGNC Symbol;Acc:HGNC:22401]
ENSG00000105011	ASF1B	ENST00000263382	chr19:14119508-14136956	-2.08675	anti-silencing function 1B histone chaperone [Source:HGNC Symbol;Acc:HGNC:20996]
ENSG00000105270	CLIP3	ENST00000360535	chr19:36014659-36033343	-2.4772	CAP-Gly domain containing linker protein 3 [Source:HGNC Symbol;Acc:HGNC:24314]
ENSG00000105364	MRPL4	ENST00000253099	chr19:10251900-10260045	-1.64199	mitochondrial ribosomal protein L4 [Source:HGNC Symbol;Acc:HGNC:14276]
ENSG00000105369	CD79A	ENST00000221972	chr19:41877119-41881372	-2.24843	CD79a molecule [Source:HGNC Symbol;Acc:HGNC:1698]
ENSG00000105374	NKG7	ENST00000221978	chr19:51371605-51372715	1.92404	natural killer cell granule protein 7 [Source:HGNC Symbol;Acc:HGNC:7830]
ENSG00000105472	CLEC11A	ENST00000250340	chr19:50723328-50725718	-3.0683	C-type lectin domain containing 11A [Source:HGNC Symbol;Acc:HGNC:10576]
ENSG00000105514	RAB3D	ENST00000222120	chr19:11296138-11354944	1.81888	RAB3D, member RAS oncogene family [Source:HGNC Symbol;Acc:HGNC:9779]
ENSG00000105520	PLPPR2	ENST00000251473	chr19:11355385-11365698	3.60849	phospholipid phosphatase related 2 [Source:HGNC Symbol;Acc:HGNC:29566]
ENSG00000105767	CADM4	ENST00000222374	chr19:43622367-43639839	2.28646	cell adhesion molecule 4 [Source:HGNC Symbol;Acc:HGNC:30825]
ENSG00000105894	PTN	ENST00000348225	chr7:137227340-137343865	-9999	pleiotrophin [Source:HGNC Symbol;Acc:HGNC:9630]
ENSG00000105926	MPP6	ENST00000222644	chr7:24573267-24694306	2.48246	membrane palmitoylated protein 6 [Source:HGNC Symbol;Acc:HGNC:18167]
ENSG00000105967	TFEC	ENST00000265440	chr7:115935147-116159896	1.97442	transcription factor EC [Source:HGNC Symbol;Acc:HGNC:11754]
ENSG00000106018	VIPR2	ENST00000262178	chr7:159028174-159144970	3.35285	vasoactive intestinal peptide receptor 2 [Source:HGNC Symbol;Acc:HGNC:12695]
ENSG00000106123	EPHB6	ENST00000422643	chr7:142855060-142871094	1.9285	EPH receptor B6 [Source:HGNC Symbol;Acc:HGNC:3396]
ENSG00000106123	EPHB6	ENST00000619012	chr7:142855060-142871094	2.52126	EPH receptor B6 [Source:HGNC Symbol;Acc:HGNC:3396]
ENSG00000106236	NPTX2	ENST00000265634	chr7:98617296-98629899	3.81099	neuronal pentraxin 2 [Source:HGNC Symbol;Acc:HGNC:7953]
ENSG00000106268	NUDT1	ENST00000356714	chr7:2242221-2251146	-1.75439	nudix hydrolase 1 [Source:HGNC Symbol;Acc:HGNC:8048]
ENSG00000106546	AHR	ENST00000242057	chr7:17298621-17467234	-2.75344	aryl hydrocarbon receptor [Source:HGNC Symbol;Acc:HGNC:348]
ENSG00000106780	MEGF9	ENST00000373930	chr9:120600812-120714470	1.85766	multiple EGF like domains 9 [Source:HGNC Symbol;Acc:HGNC:3234]
ENSG00000106952	TNFSF8	ENST00000223795	chr9:114893342-114930636	-3.98741	TNF superfamily member 8 [Source:HGNC Symbol;Acc:HGNC:11938]
ENSG00000106992	AK1	ENST00000373176	chr9:127866479-127877743	3.1	adenylate kinase 1 [Source:HGNC Symbol;Acc:HGNC:361]
ENSG00000107331	ABCA2	ENST00000341511	chr9:137007226-137028922	2.54232	ATP binding cassette subfamily A member 2 [Source:HGNC Symbol;Acc:HGNC:32]
ENSG00000107821	KAZALD1	ENST00000370200	chr10:101061840-101068131	9999	Kazal type serine peptidase inhibitor domain 1 [Source:HGNC Symbol;Acc:HGNC:25460]
ENSG00000108179	PPIF	ENST00000225174	chr10:79347468-79355337	-1.70348	peptidylprolyl isomerase F [Source:HGNC Symbol;Acc:HGNC:9259]
ENSG00000108370	RGS9	ENST00000262406	chr17:65100811-65227703	4.42486	regulator of G protein signaling 9 [Source:HGNC Symbol;Acc:HGNC:10004]
ENSG00000108405	P2RX1	ENST00000225538	chr17:3896591-3916500	-2.31107	purinergic receptor P2X 1 [Source:HGNC Symbol;Acc:HGNC:8533]
ENSG00000108578	BLMH	ENST00000261714	chr17:30248193-30292056	-2.69198	bleomycin hydrolase [Source:HGNC Symbol;Acc:HGNC:1059]
ENSG00000108691	CCL2	ENST00000225831	chr17:34255217-34257203	-9999	C-C motif chemokine ligand 2 [Source:HGNC Symbol;Acc:HGNC:10618]
ENSG00000108784	NAGLU	ENST00000225927	chr17:42536171-42544449	-2.00821	N-acetyl-alpha-glucosaminidase [Source:HGNC Symbol;Acc:HGNC:7632]
ENSG00000108797	CNTNAP1	ENST00000264638	chr17:42678888-42699814	2.99445	contactin associated protein 1 [Source:HGNC Symbol;Acc:HGNC:8011]
ENSG00000108947	EFNB3	ENST00000226091	chr17:7705201-7711378	9999	ephrin B3 [Source:HGNC Symbol;Acc:HGNC:3228]
ENSG00000108984	MAP2K6	ENST00000590474	chr17:69414697-69543331	-1.70776	mitogen-activated protein kinase kinase 6 [Source:HGNC Symbol;Acc:HGNC:6846]
ENSG00000109189	USP46	ENST00000441222	chr4:52590971-52659335	2.62211	ubiquitin specific peptidase 46 [Source:HGNC Symbol;Acc:HGNC:20075]
ENSG00000109610	SOD3	ENST00000382120	chr4:24789911-24800842	-9999	superoxide dismutase 3 [Source:HGNC Symbol;Acc:HGNC:11181]
ENSG00000110031	LPXN	ENST00000395074	chr11:58526870-58578220	-2.31787	leupaxin [Source:HGNC Symbol;Acc:HGNC:14061]
ENSG00000110042	DTX4	ENST00000227451	chr11:59171429-59212951	1.5309	deltex E3 ubiquitin ligase 4 [Source:HGNC Symbol;Acc:HGNC:29151]
ENSG00000110057	UNC93B1	ENST00000227471	chr11:67991100-68004982	2.76981	unc-93 homolog B1 (C. elegans) [Source:HGNC Symbol;Acc:HGNC:13481]
ENSG00000110422	HIPK3	ENST00000303296	chr11:33256671-33357023	2.07617	homeodomain interacting protein kinase 3 [Source:HGNC Symbol;Acc:HGNC:4915]
ENSG00000110448	CD5	ENST00000347785	chr11:61102394-61127852	-1.84248	CD5 molecule [Source:HGNC Symbol;Acc:HGNC:1685]
ENSG00000110660	SLC35F2	ENST00000525815	chr11:107790990-107928293	2.23959	solute carrier family 35 member F2 [Source:HGNC Symbol;Acc:HGNC:23615]
ENSG00000110848	CD69	ENST00000228434	chr12:9752485-9760901	-7.99001	CD69 molecule [Source:HGNC Symbol;Acc:HGNC:1694]
ENSG00000110881	ASIC1	ENST00000447966	chr12:50057547-50083611	2.71386	acid sensing ion channel subunit 1 [Source:HGNC Symbol;Acc:HGNC:100]
ENSG00000111057	KRT18	ENST00000388835	chr12:52897186-52952901	3.3171	keratin 18 [Source:HGNC Symbol;Acc:HGNC:6430]
ENSG00000111110	PPM1H	ENST00000228705	chr12:62643981-62935037	-1.99017	protein phosphatase, Mg2+/Mn2+ dependent 1H [Source:HGNC Symbol;Acc:HGNC:18583]
ENSG00000111247	RAD51AP1	ENST00000352618	chr12:4538797-4560048	-2.35887	RAD51 associated protein 1 [Source:HGNC Symbol;Acc:HGNC:16956]
ENSG00000111328	CDK2AP1	ENST00000261692	chr12:123260970-123272334	-1.97582	cyclin dependent kinase 2 associated protein 1 [Source:HGNC Symbol;Acc:HGNC:14002]
ENSG00000111639	MRPL51	ENST00000229238	chr12:6491885-6531955	-2.15104	mitochondrial ribosomal protein L51 [Source:HGNC Symbol;Acc:HGNC:14044]
ENSG00000111640	GAPDH	ENST00000396859	chr12:6533926-6538374	-1.96244	glyceraldehyde-3-phosphate dehydrogenase [Source:HGNC Symbol;Acc:HGNC:4141]
ENSG00000111640	GAPDH	ENST00000229239	chr12:6533926-6538374	-1.6458	glyceraldehyde-3-phosphate dehydrogenase [Source:HGNC Symbol;Acc:HGNC:4141]
ENSG00000111885	MAN1A1	ENST00000368468	chr6:119177087-119349761	1.58974	mannosidase alpha class 1A member 1 [Source:HGNC Symbol;Acc:HGNC:6821]
ENSG00000111906	HDDC2	ENST00000398153	chr6:125119048-125302078	-2.20512	HD domain containing 2 [Source:HGNC Symbol;Acc:HGNC:21078]
ENSG00000112029	FBXO5	ENST00000229758	chr6:152970518-152983579	-2.8281	F-box protein 5 [Source:HGNC Symbol;Acc:HGNC:13584]
ENSG00000112210	RAB23	ENST00000468148	chr6:57172325-57222314	-2.19143	RAB23, member RAS oncogene family [Source:HGNC Symbol;Acc:HGNC:14263]
ENSG00000112290	WASF1	ENST00000392587	chr6:110099818-110180004	-3.72435	WAS protein family member 1 [Source:HGNC Symbol;Acc:HGNC:12732]
ENSG00000112297	CRYBG1	ENST00000369066	chr6:106360807-106629487	-2.86626	crystallin beta-gamma domain containing 1 [Source:HGNC Symbol;Acc:HGNC:356]
ENSG00000112759	SLC29A1	ENST00000371755	chr6:44219504-44234151	-2.57028	solute carrier family 29 member 1 (Augustine blood group) [Source:HGNC Symbol;Acc:HGNC:11003]
ENSG00000112773	FAM46A	ENST00000320172	chr6:81491438-81752774	2.06396	family with sequence similarity 46 member A [Source:HGNC Symbol;Acc:HGNC:18345]
ENSG00000112972	HMGCS1	ENST00000325110	chr5:43289394-43313512	1.95739	3-hydroxy-3-methylglutaryl-CoA synthase 1 [Source:HGNC Symbol;Acc:HGNC:5007]
ENSG00000113272	THG1L	ENST00000231198	chr5:157731196-157741448	-1.59256	tRNA-histidine guanylyltransferase 1 like [Source:HGNC Symbol;Acc:HGNC:26053]
ENSG00000113273	ARSB	ENST00000264914	chr5:78777208-78986087	-1.91602	arylsulfatase B [Source:HGNC Symbol;Acc:HGNC:714]
ENSG00000113369	ARRDC3	ENST00000265138	chr5:91368640-91383359	-2.61959	arrestin domain containing 3 [Source:HGNC Symbol;Acc:HGNC:29263]
ENSG00000113552	GNPDA1	ENST00000311337	chr5:141991748-142013041	-2.25373	glucosamine-6-phosphate deaminase 1 [Source:HGNC Symbol;Acc:HGNC:4417]
ENSG00000113734	BNIP1	ENST00000351486	chr5:173144441-173164387	-1.65705	BCL2 interacting protein 1 [Source:HGNC Symbol;Acc:HGNC:1082]
ENSG00000114805	PLCH1	ENST00000334686	chr3:155375579-155745067	3.20649	phospholipase C eta 1 [Source:HGNC Symbol;Acc:HGNC:29185]
ENSG00000115163	CENPA	ENST00000335756	chr2:26764283-26801067	-1.89878	centromere protein A [Source:HGNC Symbol;Acc:HGNC:1851]
ENSG00000115165	CYTIP	ENST00000264192	chr2:157414618-157488961	-3.98033	cytohesin 1 interacting protein [Source:HGNC Symbol;Acc:HGNC:9506]
ENSG00000115604	IL18R1	ENST00000233957	chr2:102311501-102398775	-4.30274	interleukin 18 receptor 1 [Source:HGNC Symbol;Acc:HGNC:5988]
ENSG00000115738	ID2	ENST00000396290	chr2:8678844-8684453	-2.8897	inhibitor of DNA binding 2, HLH protein [Source:HGNC Symbol;Acc:HGNC:5361]
ENSG00000115758	ODC1	ENST00000234111	chr2:10439967-10448504	-3.08621	ornithine decarboxylase 1 [Source:HGNC Symbol;Acc:HGNC:8109]
ENSG00000115758	ODC1	ENST00000405333	chr2:10439967-10448504	-2.28658	ornithine decarboxylase 1 [Source:HGNC Symbol;Acc:HGNC:8109]
ENSG00000115850	LCT	ENST00000264162	chr2:135787839-135837180	-4.08419	lactase [Source:HGNC Symbol;Acc:HGNC:6530]
ENSG00000116667	C1orf21	ENST00000235307	chr1:184387057-184629020	3.28136	chromosome 1 open reading frame 21 [Source:HGNC Symbol;Acc:HGNC:15494]
ENSG00000116741	RGS2	ENST00000235382	chr1:192809038-192812283	-4.84885	regulator of G protein signaling 2 [Source:HGNC Symbol;Acc:HGNC:9998]
ENSG00000116819	TFAP2E	ENST00000373235	chr1:35573369-35595328	1.86923	transcription factor AP-2 epsilon [Source:HGNC Symbol;Acc:HGNC:30774]
ENSG00000116824	CD2	ENST00000369478	chr1:116754384-116769228	-3.61105	CD2 molecule [Source:HGNC Symbol;Acc:HGNC:1639]
ENSG00000117016	RIMS3	ENST00000372684	chr1:40620678-40665657	-2.13924	regulating synaptic membrane exocytosis 3 [Source:HGNC Symbol;Acc:HGNC:21292]
ENSG00000117091	CD48	ENST00000368046	chr1:160678745-160711851	-3.99019	CD48 molecule [Source:HGNC Symbol;Acc:HGNC:1683]
ENSG00000117280	RAB29	ENST00000367139	chr1:205767985-205775460	1.63148	RAB29, member RAS oncogene family [Source:HGNC Symbol;Acc:HGNC:9789]
ENSG00000117322	CR2	ENST00000367058	chr1:207454229-207489895	-5.07568	complement C3d receptor 2 [Source:HGNC Symbol;Acc:HGNC:2336]
ENSG00000117399	CDC20	ENST00000310955	chr1:43358954-43363203	-2.00473	cell division cycle 20 [Source:HGNC Symbol;Acc:HGNC:1723]
ENSG00000117461	PIK3R3	ENST00000262741	chr1:46040139-46185958	3.24981	phosphoinositide-3-kinase regulatory subunit 3 [Source:HGNC Symbol;Acc:HGNC:8981]
ENSG00000117480	FAAH	ENST00000243167	chr1:46394264-46413848	-3.06149	fatty acid amide hydrolase [Source:HGNC Symbol;Acc:HGNC:3553]
ENSG00000117519	CNN3	ENST00000370206	chr1:94896948-94927278	-1.63239	calponin 3 [Source:HGNC Symbol;Acc:HGNC:2157]
ENSG00000117632	STMN1	ENST00000455785	chr1:25884180-25906991	-1.9461	stathmin 1 [Source:HGNC Symbol;Acc:HGNC:6510]
ENSG00000117650	NEK2	ENST00000366999	chr1:211658656-211675630	-1.77385	NIMA related kinase 2 [Source:HGNC Symbol;Acc:HGNC:7745]
ENSG00000118113	MMP8	ENST00000236826	chr11:102711794-102727050	9999	matrix metallopeptidase 8 [Source:HGNC Symbol;Acc:HGNC:7175]
ENSG00000118503	TNFAIP3	ENST00000237289	chr6:137867187-137883312	-2.45004	TNF alpha induced protein 3 [Source:HGNC Symbol;Acc:HGNC:11896]
ENSG00000119138	KLF9	ENST00000377126	chr9:70384596-70414624	-4.10056	Kruppel like factor 9 [Source:HGNC Symbol;Acc:HGNC:1123]
ENSG00000119318	RAD23B	ENST00000358015	chr9:107283136-107332194	-1.62363	RAD23 homolog B, nucleotide excision repair protein [Source:HGNC Symbol;Acc:HGNC:9813]
ENSG00000119326	CTNNAL1	ENST00000325551	chr9:108934180-109013529	-2.82698	catenin alpha like 1 [Source:HGNC Symbol;Acc:HGNC:2512]
ENSG00000119411	BSPRY	ENST00000374183	chr9:113349540-113371233	1.52976	B-box and SPRY domain containing [Source:HGNC Symbol;Acc:HGNC:18232]
ENSG00000120129	DUSP1	ENST00000239223	chr5:172768089-172771195	-3.09565	dual specificity phosphatase 1 [Source:HGNC Symbol;Acc:HGNC:3064]
ENSG00000120278	PLEKHG1	ENST00000358517	chr6:150599882-150843665	-3.82721	pleckstrin homology and RhoGEF domain containing G1 [Source:HGNC Symbol;Acc:HGNC:20884]
ENSG00000120471	TP53AIP1	ENST00000531399	chr11:128934730-128943399	-9999	tumor protein p53 regulated apoptosis inducing protein 1 [Source:HGNC Symbol;Acc:HGNC:29984]
ENSG00000120738	EGR1	ENST00000239938	chr5:138465489-138469315	-4.12214	early growth response 1 [Source:HGNC Symbol;Acc:HGNC:3238]
ENSG00000120756	PLS1	ENST00000457734	chr3:142596386-142713664	2.17554	plastin 1 [Source:HGNC Symbol;Acc:HGNC:9090]
ENSG00000120889	TNFRSF10B	ENST00000276431	chr8:22713250-23069179	2.83936	TNF receptor superfamily member 10b [Source:HGNC Symbol;Acc:HGNC:11905]
ENSG00000121152	NCAPH	ENST00000240423	chr2:96335786-96377089	-2.94051	non-SMC condensin I complex subunit H [Source:HGNC Symbol;Acc:HGNC:1112]
ENSG00000121211	MND1	ENST00000240488	chr4:153344648-153415118	-2.96292	meiotic nuclear divisions 1 [Source:HGNC Symbol;Acc:HGNC:24839]
ENSG00000121690	DEPDC7	ENST00000241051	chr11:33015863-33033582	-9999	DEP domain containing 7 [Source:HGNC Symbol;Acc:HGNC:29899]
ENSG00000121743	GJA3	ENST00000241125	chr13:20138254-20161049	9999	gap junction protein alpha 3 [Source:HGNC Symbol;Acc:HGNC:4277]
ENSG00000121858	TNFSF10	ENST00000241261	chr3:172505507-172523693	-2.22336	TNF superfamily member 10 [Source:HGNC Symbol;Acc:HGNC:11925]
ENSG00000121898	CPXM2	ENST00000241305	chr10:123706206-123940267	-9999	carboxypeptidase X, M14 family member 2 [Source:HGNC Symbol;Acc:HGNC:26977]
ENSG00000121957	GPSM2	ENST00000406462	chr1:108815897-108963484	1.95546	G protein signaling modulator 2 [Source:HGNC Symbol;Acc:HGNC:29501]
ENSG00000122025	FLT3	ENST00000241453	chr13:28003273-28100592	2.53272	fms related tyrosine kinase 3 [Source:HGNC Symbol;Acc:HGNC:3765]
ENSG00000122547	EEPD1	ENST00000242108	chr7:36153148-36301543	1.82283	endonuclease/exonuclease/phosphatase family domain containing 1 [Source:HGNC Symbol;Acc:HGNC:22223]
ENSG00000122691	TWIST1	ENST00000242261	chr7:19020990-19117672	9999	twist family bHLH transcription factor 1 [Source:HGNC Symbol;Acc:HGNC:12428]
ENSG00000122779	TRIM24	ENST00000343526	chr7:138460333-138589993	-1.60936	tripartite motif containing 24 [Source:HGNC Symbol;Acc:HGNC:11812]
ENSG00000122824	NUDT10	ENST00000356450	chrX:51332230-51337525	-9999	nudix hydrolase 10 [Source:HGNC Symbol;Acc:HGNC:17621]
ENSG00000122952	ZWINT	ENST00000373944	chr10:56357227-56361275	-2.0872	ZW10 interacting kinetochore protein [Source:HGNC Symbol;Acc:HGNC:13195]
ENSG00000123219	CENPK	ENST00000396679	chr5:65517765-65563171	-1.60519	centromere protein K [Source:HGNC Symbol;Acc:HGNC:29479]
ENSG00000123388	HOXC11	ENST00000546378	chr12:53973125-53977643	9999	homeobox C11 [Source:HGNC Symbol;Acc:HGNC:5123]
ENSG00000123416	TUBA1B	ENST00000336023	chr12:49127781-49131397	-2.01511	tubulin alpha 1b [Source:HGNC Symbol;Acc:HGNC:18809]
ENSG00000123643	SLC36A1	ENST00000243389	chr5:151437045-151498140	-2.3934	solute carrier family 36 member 1 [Source:HGNC Symbol;Acc:HGNC:18761]
ENSG00000123836	PFKFB2	ENST00000367080	chr1:207034365-207081024	-3.27543	6-phosphofructo-2-kinase/fructose-2,6-biphosphatase 2 [Source:HGNC Symbol;Acc:HGNC:8873]
ENSG00000124067	SLC12A4	ENST00000316341	chr16:67939749-67969601	1.83207	solute carrier family 12 member 4 [Source:HGNC Symbol;Acc:HGNC:10913]
ENSG00000124107	SLPI	ENST00000338380	chr20:45252238-45254564	9999	secretory leukocyte peptidase inhibitor [Source:HGNC Symbol;Acc:HGNC:11092]
ENSG00000124145	SDC4	ENST00000372733	chr20:45325287-45348424	-9999	syndecan 4 [Source:HGNC Symbol;Acc:HGNC:10661]
ENSG00000124469	CEACAM8	ENST00000244336	chr19:42580240-42595055	9999	carcinoembryonic antigen related cell adhesion molecule 8 [Source:HGNC Symbol;Acc:HGNC:1820]
ENSG00000124588	NQO2	ENST00000380455	chr6:2987986-3029162	1.70017	N-ribosyldihydronicotinamide:quinone reductase 2 [Source:HGNC Symbol;Acc:HGNC:7856]
ENSG00000124657	OR2B6	ENST00000244623	chr6:27957240-27958182	9999	olfactory receptor family 2 subfamily B member 6 [Source:HGNC Symbol;Acc:HGNC:8241]
ENSG00000124780	KCNK17	ENST00000373231	chr6:39299000-39322968	2.48505	potassium two pore domain channel subfamily K member 17 [Source:HGNC Symbol;Acc:HGNC:14465]
ENSG00000124795	DEK	ENST00000397239	chr6:18223867-18264823	-1.53829	DEK proto-oncogene [Source:HGNC Symbol;Acc:HGNC:2768]
ENSG00000125384	PTGER2	ENST00000245457	chr14:52314304-52328606	-3.16852	prostaglandin E receptor 2 [Source:HGNC Symbol;Acc:HGNC:9594]
ENSG00000125430	HS3ST3B1	ENST00000360954	chr17:14301082-14349404	1.70475	heparan sulfate-glucosamine 3-sulfotransferase 3B1 [Source:HGNC Symbol;Acc:HGNC:5198]
ENSG00000125611	CHCHD5	ENST00000324913	chr2:112584239-112589275	-3.36373	coiled-coil-helix-coiled-coil-helix domain containing 5 [Source:HGNC Symbol;Acc:HGNC:17840]
ENSG00000125648	SLC25A23	ENST00000301454	chr19:6436078-6482557	1.52806	solute carrier family 25 member 23 [Source:HGNC Symbol;Acc:HGNC:19375]
ENSG00000125726	CD70	ENST00000245903	chr19:6583182-6604103	9999	CD70 molecule [Source:HGNC Symbol;Acc:HGNC:11937]
ENSG00000125813	PAX1	ENST00000398485	chr20:21705658-21718486	-9999	paired box 1 [Source:HGNC Symbol;Acc:HGNC:8615]
ENSG00000125885	MCM8	ENST00000610722	chr20:5950633-6001466	-2.02521	minichromosome maintenance 8 homologous recombination repair factor [Source:HGNC Symbol;Acc:HGNC:16147]
ENSG00000125885	MCM8	ENST00000378896	chr20:5950633-6001466	-2.79751	minichromosome maintenance 8 homologous recombination repair factor [Source:HGNC Symbol;Acc:HGNC:16147]
ENSG00000126787	DLGAP5	ENST00000247191	chr14:55148111-55191678	-2.46541	DLG associated protein 5 [Source:HGNC Symbol;Acc:HGNC:16864]
ENSG00000127922	SEM1	ENST00000248566	chr7:96481625-96709891	-1.6145	SEM1, 26S proteasome complex subunit [Source:HGNC Symbol;Acc:HGNC:10845]
ENSG00000127947	PTPN12	ENST00000248594	chr7:77537274-77640071	1.71775	protein tyrosine phosphatase, non-receptor type 12 [Source:HGNC Symbol;Acc:HGNC:9645]
ENSG00000127989	MTERF1	ENST00000351870	chr7:91692007-91880720	-1.7627	mitochondrial transcription termination factor 1 [Source:HGNC Symbol;Acc:HGNC:21463]
ENSG00000128016	ZFP36	ENST00000597629	chr19:39406812-39409412	-2.1217	ZFP36 ring finger protein [Source:HGNC Symbol;Acc:HGNC:12862]
ENSG00000128285	MCHR1	ENST00000249016	chr22:40678749-40682814	4.66628	melanin concentrating hormone receptor 1 [Source:HGNC Symbol;Acc:HGNC:4479]
ENSG00000128294	TPST2	ENST00000338754	chr22:26521982-26630672	1.6773	tyrosylprotein sulfotransferase 2 [Source:HGNC Symbol;Acc:HGNC:12021]
ENSG00000128422	KRT17	ENST00000311208	chr17:41619436-41624842	-9999	keratin 17 [Source:HGNC Symbol;Acc:HGNC:6427]
ENSG00000128815	WDFY4	ENST00000325239	chr10:48684875-48982956	-2.21829	WDFY family member 4 [Source:HGNC Symbol;Acc:HGNC:29323]
ENSG00000129514	FOXA1	ENST00000250448	chr14:37589983-38041442	9999	forkhead box A1 [Source:HGNC Symbol;Acc:HGNC:5021]
ENSG00000129538	RNASE1	ENST00000397967	chr14:20801227-20803278	-9999	ribonuclease A family member 1, pancreatic [Source:HGNC Symbol;Acc:HGNC:10044]
ENSG00000130147	SH3BP4	ENST00000392011	chr2:234951972-235055714	-9999	SH3 domain binding protein 4 [Source:HGNC Symbol;Acc:HGNC:10826]
ENSG00000130202	NECTIN2	ENST00000252485	chr19:44846174-44889228	1.72662	nectin cell adhesion molecule 2 [Source:HGNC Symbol;Acc:HGNC:9707]
ENSG00000130304	SLC27A1	ENST00000252595	chr19:17468768-17506168	2.18569	solute carrier family 27 member 1 [Source:HGNC Symbol;Acc:HGNC:10995]
ENSG00000130338	TULP4	ENST00000367097	chr6:158232235-158511828	-3.98087	tubby like protein 4 [Source:HGNC Symbol;Acc:HGNC:15530]
ENSG00000130449	ZSWIM6	ENST00000252744	chr5:61332272-61546170	-1.55274	zinc finger SWIM-type containing 6 [Source:HGNC Symbol;Acc:HGNC:29316]
ENSG00000130508	PXDN	ENST00000252804	chr2:1631886-1744852	2.78072	peroxidasin [Source:HGNC Symbol;Acc:HGNC:14966]
ENSG00000130590	SAMD10	ENST00000369886	chr20:63974112-63980008	1.91933	sterile alpha motif domain containing 10 [Source:HGNC Symbol;Acc:HGNC:16129]
ENSG00000130958	SLC35D2	ENST00000253270	chr9:96320705-96383710	2.84011	solute carrier family 35 member D2 [Source:HGNC Symbol;Acc:HGNC:20799]
ENSG00000131242	RAB11FIP4	ENST00000621161	chr17:31391623-31538217	-2.41951	RAB11 family interacting protein 4 [Source:HGNC Symbol;Acc:HGNC:30267]
ENSG00000131747	TOP2A	ENST00000423485	chr17:40388515-40417950	-2.53717	topoisomerase (DNA) II alpha [Source:HGNC Symbol;Acc:HGNC:11989]
ENSG00000131876	SNRPA1	ENST00000254193	chr15:101281509-101295282	-1.80093	small nuclear ribonucleoprotein polypeptide A' [Source:HGNC Symbol;Acc:HGNC:11152]
ENSG00000132405	TBC1D14	ENST00000448507	chr4:6909241-7033118	2.05532	TBC1 domain family member 14 [Source:HGNC Symbol;Acc:HGNC:29246]
ENSG00000132465	JCHAIN	ENST00000543780	chr4:70628743-70686816	-5.03662	joining chain of multimeric IgA and IgM [Source:HGNC Symbol;Acc:HGNC:5713]
ENSG00000132623	ANKEF1	ENST00000378380	chr20:9986125-10058303	-9999	ankyrin repeat and EF-hand domain containing 1 [Source:HGNC Symbol;Acc:HGNC:15803]
ENSG00000132646	PCNA	ENST00000379143	chr20:5114952-5126626	-1.94002	proliferating cell nuclear antigen [Source:HGNC Symbol;Acc:HGNC:8729]
ENSG00000132744	ACY3	ENST00000255082	chr11:67642554-67650659	1.58694	aminoacylase 3 [Source:HGNC Symbol;Acc:HGNC:24104]
ENSG00000132879	FBXO44	ENST00000251547	chr1:11648366-11663327	2.30333	F-box protein 44 [Source:HGNC Symbol;Acc:HGNC:24847]
ENSG00000133026	MYH10	ENST00000269243	chr17:8413130-8630761	1.67877	myosin heavy chain 10 [Source:HGNC Symbol;Acc:HGNC:7568]
ENSG00000133065	SLC41A1	ENST00000367137	chr1:205789092-205813748	2.3768	solute carrier family 41 member 1 [Source:HGNC Symbol;Acc:HGNC:19429]
ENSG00000133454	MYO18B	ENST00000335473	chr22:25742143-26031041	6.3914	myosin XVIIIB [Source:HGNC Symbol;Acc:HGNC:18150]
ENSG00000133789	SWAP70	ENST00000318950	chr11:9664076-9752991	-1.73877	SWAP switching B-cell complex subunit 70 [Source:HGNC Symbol;Acc:HGNC:17070]
ENSG00000133985	TTC9	ENST00000256367	chr14:70641786-70675360	2.69049	tetratricopeptide repeat domain 9 [Source:HGNC Symbol;Acc:HGNC:20267]
ENSG00000134107	BHLHE40	ENST00000256495	chr3:4979115-4985323	-2.06286	basic helix-loop-helix family member e40 [Source:HGNC Symbol;Acc:HGNC:1046]
ENSG00000134198	TSPAN2	ENST00000369516	chr1:115048010-115089500	2.55448	tetraspanin 2 [Source:HGNC Symbol;Acc:HGNC:20659]
ENSG00000134250	NOTCH2	ENST00000256646	chr1:119911552-120069626	1.81085	notch 2 [Source:HGNC Symbol;Acc:HGNC:7882]
ENSG00000134352	IL6ST	ENST00000336909	chr5:55935094-55994993	-1.61763	interleukin 6 signal transducer [Source:HGNC Symbol;Acc:HGNC:6021]
ENSG00000134352	IL6ST	ENST00000381298	chr5:55935094-55994993	-2.40443	interleukin 6 signal transducer [Source:HGNC Symbol;Acc:HGNC:6021]
ENSG00000134574	DDB2	ENST00000256996	chr11:47214464-47239240	-1.81002	damage specific DNA binding protein 2 [Source:HGNC Symbol;Acc:HGNC:2718]
ENSG00000134690	CDCA8	ENST00000373055	chr1:37692417-37709719	-3.29121	cell division cycle associated 8 [Source:HGNC Symbol;Acc:HGNC:14629]
ENSG00000134827	TCN1	ENST00000257264	chr11:59852799-59866575	9999	transcobalamin 1 [Source:HGNC Symbol;Acc:HGNC:11652]
ENSG00000134873	CLDN10	ENST00000299339	chr13:95433603-95644703	-9999	claudin 10 [Source:HGNC Symbol;Acc:HGNC:2033]
ENSG00000135144	DTX1	ENST00000257600	chr12:113056708-113098028	-1.75529	deltex E3 ubiquitin ligase 1 [Source:HGNC Symbol;Acc:HGNC:3060]
ENSG00000135503	ACVR1B	ENST00000257963	chr12:51951666-51997078	-1.60407	activin A receptor type 1B [Source:HGNC Symbol;Acc:HGNC:172]
ENSG00000135596	MICAL1	ENST00000358807	chr6:109444061-109483237	1.5702	microtubule associated monooxygenase, calponin and LIM domain containing 1 [Source:HGNC Symbol;Acc:HGNC:20619]
ENSG00000135723	FHOD1	ENST00000258201	chr16:67229386-67272190	1.91279	formin homology 2 domain containing 1 [Source:HGNC Symbol;Acc:HGNC:17905]
ENSG00000135749	PCNX2	ENST00000258229	chr1:232950604-233295713	1.93521	pecanex homolog 2 (Drosophila) [Source:HGNC Symbol;Acc:HGNC:8736]
ENSG00000135750	KCNK1	ENST00000366621	chr1:233614003-233672512	-9999	potassium two pore domain channel subfamily K member 1 [Source:HGNC Symbol;Acc:HGNC:6272]
ENSG00000135766	EGLN1	ENST00000366641	chr1:231363750-231425044	-3.70883	egl-9 family hypoxia inducible factor 1 [Source:HGNC Symbol;Acc:HGNC:1232]
ENSG00000135898	GPR55	ENST00000392040	chr2:230907317-230961066	2.11488	G protein-coupled receptor 55 [Source:HGNC Symbol;Acc:HGNC:4511]
ENSG00000135900	MRPL44	ENST00000258383	chr2:223957403-223967714	-1.55892	mitochondrial ribosomal protein L44 [Source:HGNC Symbol;Acc:HGNC:16650]
ENSG00000135905	DOCK10	ENST00000409592	chr2:224765089-225042445	-2.25419	dedicator of cytokinesis 10 [Source:HGNC Symbol;Acc:HGNC:23479]
ENSG00000136026	CKAP4	ENST00000378026	chr12:106237876-106349319	2.92777	cytoskeleton associated protein 4 [Source:HGNC Symbol;Acc:HGNC:16991]
ENSG00000136040	PLXNC1	ENST00000258526	chr12:94148722-94459988	1.79487	plexin C1 [Source:HGNC Symbol;Acc:HGNC:9106]
ENSG00000136158	SPRY2	ENST00000377104	chr13:80335975-80340951	2.62312	sprouty RTK signaling antagonist 2 [Source:HGNC Symbol;Acc:HGNC:11270]
ENSG00000136159	NUDT15	ENST00000258662	chr13:48037566-48047222	-1.56557	nudix hydrolase 15 [Source:HGNC Symbol;Acc:HGNC:23063]
ENSG00000136193	SCRN1	ENST00000242059	chr7:29920102-29990289	-3.3327	secernin 1 [Source:HGNC Symbol;Acc:HGNC:22192]
ENSG00000136237	RAPGEF5	ENST00000344041	chr7:22105540-22357144	-1.9968	Rap guanine nucleotide exchange factor 5 [Source:HGNC Symbol;Acc:HGNC:16862]
ENSG00000136250	AOAH	ENST00000617537	chr7:36496944-36724549	3.68298	acyloxyacyl hydrolase [Source:HGNC Symbol;Acc:HGNC:548]
ENSG00000136383	ALPK3	ENST00000258888	chr15:84816679-84873482	-3.55576	alpha kinase 3 [Source:HGNC Symbol;Acc:HGNC:17574]
ENSG00000136732	GYPC	ENST00000259254	chr2:126655932-126696675	-4.11952	glycophorin C (Gerbich blood group) [Source:HGNC Symbol;Acc:HGNC:4704]
ENSG00000136813	KIAA0368	ENST00000338205	chr9:111360691-111484745	1.84218	KIAA0368 [Source:HGNC Symbol;Acc:HGNC:29020]
ENSG00000136824	SMC2	ENST00000374793	chr9:104094259-104141417	-1.67497	structural maintenance of chromosomes 2 [Source:HGNC Symbol;Acc:HGNC:14011]
ENSG00000136830	FAM129B	ENST00000373312	chr9:127505338-127578989	2.83802	family with sequence similarity 129 member B [Source:HGNC Symbol;Acc:HGNC:25282]
ENSG00000136840	ST6GALNAC4	ENST00000335791	chr9:127907885-127917038	1.61095	ST6 N-acetylgalactosaminide alpha-2,6-sialyltransferase 4 [Source:HGNC Symbol;Acc:HGNC:17846]
ENSG00000136878	USP20	ENST00000315480	chr9:129827289-129881838	1.66033	ubiquitin specific peptidase 20 [Source:HGNC Symbol;Acc:HGNC:12619]
ENSG00000136943	CTSV	ENST00000259470	chr9:97029678-97039643	-9999	cathepsin V [Source:HGNC Symbol;Acc:HGNC:2538]
ENSG00000136943	CTSV	ENST00000538255	chr9:97029678-97039643	-9999	cathepsin V [Source:HGNC Symbol;Acc:HGNC:2538]
ENSG00000136982	DSCC1	ENST00000313655	chr8:119833975-119856010	-1.72462	DNA replication and sister chromatid cohesion 1 [Source:HGNC Symbol;Acc:HGNC:24453]
ENSG00000137078	SIT1	ENST00000259608	chr9:35649294-35650950	4.72993	signaling threshold regulating transmembrane adaptor 1 [Source:HGNC Symbol;Acc:HGNC:17710]
ENSG00000137161	CNPY3	ENST00000372836	chr6:42929191-42939287	-1.53211	canopy FGF signaling regulator 3 [Source:HGNC Symbol;Acc:HGNC:11968]
ENSG00000137193	PIM1	ENST00000373509	chr6:37170202-37175426	-2.41291	Pim-1 proto-oncogene, serine/threonine kinase [Source:HGNC Symbol;Acc:HGNC:8986]
ENSG00000137310	TCF19	ENST00000376257	chr6:31158541-31180731	-1.54343	transcription factor 19 [Source:HGNC Symbol;Acc:HGNC:11629]
ENSG00000137364	TPMT	ENST00000309983	chr6:18128310-18155074	-2.16007	thiopurine S-methyltransferase [Source:HGNC Symbol;Acc:HGNC:12014]
ENSG00000137409	MTCH1	ENST00000373616	chr6:36968140-36986298	-1.97097	mitochondrial carrier 1 [Source:HGNC Symbol;Acc:HGNC:17586]
ENSG00000138135	CH25H	ENST00000371852	chr10:89205628-89207314	-9999	cholesterol 25-hydroxylase [Source:HGNC Symbol;Acc:HGNC:1907]
ENSG00000138160	KIF11	ENST00000260731	chr10:92593285-92655395	-2.26242	kinesin family member 11 [Source:HGNC Symbol;Acc:HGNC:6388]
ENSG00000138180	CEP55	ENST00000371485	chr10:93496631-93529092	-1.93695	centrosomal protein 55 [Source:HGNC Symbol;Acc:HGNC:1161]
ENSG00000138758	SEPT11	ENST00000264893	chr4:76949702-77040384	-4.87913	septin 11 [Source:HGNC Symbol;Acc:HGNC:25589]
ENSG00000138795	LEF1	ENST00000265165	chr4:108047544-108168956	-2.37034	lymphoid enhancer binding factor 1 [Source:HGNC Symbol;Acc:HGNC:6551]
ENSG00000138796	HADH	ENST00000309522	chr4:107989713-108035175	-1.6633	hydroxyacyl-CoA dehydrogenase [Source:HGNC Symbol;Acc:HGNC:4799]
ENSG00000139278	GLIPR1	ENST00000266659	chr12:75480679-75511636	-1.76968	GLI pathogenesis related 1 [Source:HGNC Symbol;Acc:HGNC:17001]
ENSG00000139517	LNX2	ENST00000316334	chr13:27545910-27620404	1.59894	ligand of numb-protein X 2 [Source:HGNC Symbol;Acc:HGNC:20421]
ENSG00000139579	NABP2	ENST00000267023	chr12:56222014-56229854	-1.68209	nucleic acid binding protein 2 [Source:HGNC Symbol;Acc:HGNC:28412]
ENSG00000139734	DIAPH3	ENST00000400324	chr13:59665582-60163987	-2.13526	diaphanous related formin 3 [Source:HGNC Symbol;Acc:HGNC:15480]
ENSG00000139946	PELI2	ENST00000267460	chr14:56117813-56301526	-3.53658	pellino E3 ubiquitin protein ligase family member 2 [Source:HGNC Symbol;Acc:HGNC:8828]
ENSG00000140030	GPR65	ENST00000267549	chr14:88005123-88014811	-2.97973	G protein-coupled receptor 65 [Source:HGNC Symbol;Acc:HGNC:4517]
ENSG00000140718	FTO	ENST00000471389	chr16:53593933-54158512	4.88391	FTO, alpha-ketoglutarate dependent dioxygenase [Source:HGNC Symbol;Acc:HGNC:24678]
ENSG00000140932	CMTM2	ENST00000268595	chr16:66579447-66588275	1.89188	CKLF like MARVEL transmembrane domain containing 2 [Source:HGNC Symbol;Acc:HGNC:19173]
ENSG00000140968	IRF8	ENST00000268638	chr16:85898802-85922609	-5.104	interferon regulatory factor 8 [Source:HGNC Symbol;Acc:HGNC:5358]
ENSG00000141232	TOB1	ENST00000499247	chr17:50862222-50867978	-2.51056	transducer of ERBB2, 1 [Source:HGNC Symbol;Acc:HGNC:11979]
ENSG00000141298	SSH2	ENST00000269033	chr17:29625737-30108452	-1.80752	slingshot protein phosphatase 2 [Source:HGNC Symbol;Acc:HGNC:30580]
ENSG00000141469	SLC14A1	ENST00000321925	chr18:45687021-45752520	3.88075	solute carrier family 14 member 1 (Kidd blood group) [Source:HGNC Symbol;Acc:HGNC:10918]
ENSG00000141524	TMC6	ENST00000590602	chr17:78110457-78142968	1.752	transmembrane channel like 6 [Source:HGNC Symbol;Acc:HGNC:18021]
ENSG00000141570	CBX8	ENST00000269385	chr17:79792131-79801683	2.13182	chromobox 8 [Source:HGNC Symbol;Acc:HGNC:15962]
ENSG00000142102	PGGHG	ENST00000409548	chr11:289134-296107	2.90797	protein-glucosylgalactosylhydroxylysine glucosidase [Source:HGNC Symbol;Acc:HGNC:26210]
ENSG00000142227	EMP3	ENST00000270221	chr19:48296456-48330553	2.50658	epithelial membrane protein 3 [Source:HGNC Symbol;Acc:HGNC:3335]
ENSG00000142686	C1orf216	ENST00000270815	chr1:35713874-35719472	1.8692	chromosome 1 open reading frame 216 [Source:HGNC Symbol;Acc:HGNC:26800]
ENSG00000142765	SYTL1	ENST00000318074	chr1:27342019-27353937	1.84615	synaptotagmin like 1 [Source:HGNC Symbol;Acc:HGNC:15584]
ENSG00000142867	BCL10	ENST00000370580	chr1:85262363-85277090	-2.0039	B-cell CLL/lymphoma 10 [Source:HGNC Symbol;Acc:HGNC:989]
ENSG00000143119	CD53	ENST00000271324	chr1:110873153-110899928	-3.03454	CD53 molecule [Source:HGNC Symbol;Acc:HGNC:1686]
ENSG00000143228	NUF2	ENST00000367900	chr1:163111120-163355764	-1.92121	NUF2, NDC80 kinetochore complex component [Source:HGNC Symbol;Acc:HGNC:14621]
ENSG00000143546	S100A8	ENST00000368733	chr1:153390031-153391188	5.96542	S100 calcium binding protein A8 [Source:HGNC Symbol;Acc:HGNC:10498]
ENSG00000143797	MBOAT2	ENST00000305997	chr2:8852689-9003813	-4.20217	membrane bound O-acyltransferase domain containing 2 [Source:HGNC Symbol;Acc:HGNC:25193]
ENSG00000143878	RHOB	ENST00000272233	chr2:20447073-20449445	-1.57405	ras homolog family member B [Source:HGNC Symbol;Acc:HGNC:668]
ENSG00000143924	EML4	ENST00000318522	chr2:42169349-42332548	-3.0974	echinoderm microtubule associated protein like 4 [Source:HGNC Symbol;Acc:HGNC:1316]
ENSG00000144355	DLX1	ENST00000361725	chr2:172084739-172089677	9999	distal-less homeobox 1 [Source:HGNC Symbol;Acc:HGNC:2914]
ENSG00000144468	RHBDD1	ENST00000341329	chr2:226835580-226999215	-1.87846	rhomboid domain containing 1 [Source:HGNC Symbol;Acc:HGNC:23081]
ENSG00000144645	OSBPL10	ENST00000396556	chr3:31657889-32077580	2.07067	oxysterol binding protein like 10 [Source:HGNC Symbol;Acc:HGNC:16395]
ENSG00000144655	CSRNP1	ENST00000273153	chr3:39141854-39154562	-2.42336	cysteine and serine rich nuclear protein 1 [Source:HGNC Symbol;Acc:HGNC:14300]
ENSG00000145358	DDIT4L	ENST00000273990	chr4:100185869-100190782	-9999	DNA damage inducible transcript 4 like [Source:HGNC Symbol;Acc:HGNC:30555]
ENSG00000145386	CCNA2	ENST00000618014	chr4:121801316-121823933	-2.627	cyclin A2 [Source:HGNC Symbol;Acc:HGNC:1578]
ENSG00000145386	CCNA2	ENST00000274026	chr4:121801316-121823933	-2.61299	cyclin A2 [Source:HGNC Symbol;Acc:HGNC:1578]
ENSG00000145685	LHFPL2	ENST00000515007	chr5:78485214-78770021	2.6242	lipoma HMGIC fusion partner-like 2 [Source:HGNC Symbol;Acc:HGNC:6588]
ENSG00000145687	SSBP2	ENST00000320672	chr5:81413020-81751797	1.7847	single stranded DNA binding protein 2 [Source:HGNC Symbol;Acc:HGNC:15831]
ENSG00000145911	N4BP3	ENST00000274605	chr5:178113442-178126087	2.46198	NEDD4 binding protein 3 [Source:HGNC Symbol;Acc:HGNC:29852]
ENSG00000145945	FAM50B	ENST00000380272	chr6:3849385-3851317	-9999	family with sequence similarity 50 member B [Source:HGNC Symbol;Acc:HGNC:18789]
ENSG00000146072	TNFRSF21	ENST00000296861	chr6:47231531-47309905	-1.53851	TNF receptor superfamily member 21 [Source:HGNC Symbol;Acc:HGNC:13469]
ENSG00000146094	DOK3	ENST00000357198	chr5:177501906-177511274	2.31786	docking protein 3 [Source:HGNC Symbol;Acc:HGNC:24583]
ENSG00000146143	PRIM2	ENST00000615550	chr6:57314804-57646849	-1.69626	primase (DNA) subunit 2 [Source:HGNC Symbol;Acc:HGNC:9370]
ENSG00000146242	TPBG	ENST00000543496	chr6:82363205-82370828	2.50594	trophoblast glycoprotein [Source:HGNC Symbol;Acc:HGNC:12004]
ENSG00000146278	PNRC1	ENST00000336032	chr6:89080750-89085160	-1.54986	proline rich nuclear receptor coactivator 1 [Source:HGNC Symbol;Acc:HGNC:17278]
ENSG00000146376	ARHGAP18	ENST00000368149	chr6:129576131-129710225	-4.37075	Rho GTPase activating protein 18 [Source:HGNC Symbol;Acc:HGNC:21035]
ENSG00000146409	SLC18B1	ENST00000275227	chr6:132769369-132798553	-1.57878	solute carrier family 18 member B1 [Source:HGNC Symbol;Acc:HGNC:21573]
ENSG00000146416	AIG1	ENST00000357847	chr6:143060495-143340304	1.94901	androgen induced 1 [Source:HGNC Symbol;Acc:HGNC:21607]
ENSG00000146670	CDCA5	ENST00000275517	chr11:65066299-65084164	-2.37831	cell division cycle associated 5 [Source:HGNC Symbol;Acc:HGNC:14626]
ENSG00000146830	GIGYF1	ENST00000275732	chr7:100679506-100694238	1.61708	GRB10 interacting GYF protein 1 [Source:HGNC Symbol;Acc:HGNC:9126]
ENSG00000146938	NLGN4X	ENST00000381095	chrX:5840636-6228863	1.57757	neuroligin 4, X-linked [Source:HGNC Symbol;Acc:HGNC:14287]
ENSG00000147454	SLC25A37	ENST00000519973	chr8:23528804-23575463	1.80933	solute carrier family 25 member 37 [Source:HGNC Symbol;Acc:HGNC:29786]
ENSG00000147459	DOCK5	ENST00000276440	chr8:25184722-25418082	-4.37997	dedicator of cytokinesis 5 [Source:HGNC Symbol;Acc:HGNC:23476]
ENSG00000147536	GINS4	ENST00000276533	chr8:41529205-41545046	-2.21757	GINS complex subunit 4 [Source:HGNC Symbol;Acc:HGNC:28226]
ENSG00000148346	LCN2	ENST00000277480	chr9:128149070-128153455	9999	lipocalin 2 [Source:HGNC Symbol;Acc:HGNC:6526]
ENSG00000148677	ANKRD1	ENST00000371697	chr10:90912095-90921375	4.69035	ankyrin repeat domain 1 [Source:HGNC Symbol;Acc:HGNC:15819]
ENSG00000148773	MKI67	ENST00000368654	chr10:128096658-128126385	-1.67487	marker of proliferation Ki-67 [Source:HGNC Symbol;Acc:HGNC:7107]
ENSG00000148834	GSTO1	ENST00000369713	chr10:104235355-104267459	-2.38249	glutathione S-transferase omega 1 [Source:HGNC Symbol;Acc:HGNC:13312]
ENSG00000148841	ITPRIP	ENST00000337478	chr10:104309697-104338404	-1.70961	inositol 1,4,5-trisphosphate receptor interacting protein [Source:HGNC Symbol;Acc:HGNC:29370]
ENSG00000149150	SLC43A1	ENST00000278426	chr11:57484533-57515786	2.37293	solute carrier family 43 member 1 [Source:HGNC Symbol;Acc:HGNC:9225]
ENSG00000149311	ATM	ENST00000452508	chr11:108157214-108467531	3.32345	ATM serine/threonine kinase [Source:HGNC Symbol;Acc:HGNC:795]
ENSG00000149554	CHEK1	ENST00000438015	chr11:125591711-125681123	-1.6109	checkpoint kinase 1 [Source:HGNC Symbol;Acc:HGNC:1925]
ENSG00000150048	CLEC1A	ENST00000315330	chr12:10069553-10111627	-9999	C-type lectin domain family 1 member A [Source:HGNC Symbol;Acc:HGNC:24355]
ENSG00000150637	CD226	ENST00000280200	chr18:69401054-69961803	-2.26064	CD226 molecule [Source:HGNC Symbol;Acc:HGNC:16961]
ENSG00000150764	DIXDC1	ENST00000440460	chr11:111927143-112022584	1.53649	DIX domain containing 1 [Source:HGNC Symbol;Acc:HGNC:23695]
ENSG00000150867	PIP4K2A	ENST00000376573	chr10:22534848-22714555	-1.85685	phosphatidylinositol-5-phosphate 4-kinase type 2 alpha [Source:HGNC Symbol;Acc:HGNC:8997]
ENSG00000150907	FOXO1	ENST00000379561	chr13:40469952-40666597	1.82983	forkhead box O1 [Source:HGNC Symbol;Acc:HGNC:3819]
ENSG00000151208	DLG5	ENST00000372391	chr10:77790790-77926526	1.59287	discs large MAGUK scaffold protein 5 [Source:HGNC Symbol;Acc:HGNC:2904]
ENSG00000151651	ADAM8	ENST00000445355	chr10:133262402-133276868	2.00251	ADAM metallopeptidase domain 8 [Source:HGNC Symbol;Acc:HGNC:215]
ENSG00000151917	BEND6	ENST00000370746	chr6:56955125-57027342	2.32496	BEN domain containing 6 [Source:HGNC Symbol;Acc:HGNC:20871]
ENSG00000152137	HSPB8	ENST00000281938	chr12:119178641-119221131	-9999	heat shock protein family B (small) member 8 [Source:HGNC Symbol;Acc:HGNC:30171]
ENSG00000152207	CYSLTR2	ENST00000282018	chr13:48653710-48711519	3.32133	cysteinyl leukotriene receptor 2 [Source:HGNC Symbol;Acc:HGNC:18274]
ENSG00000152213	ARL11	ENST00000282026	chr13:49628298-49633872	-1.71882	ADP ribosylation factor like GTPase 11 [Source:HGNC Symbol;Acc:HGNC:24046]
ENSG00000152229	PSTPIP2	ENST00000409746	chr18:45983535-46072272	-1.90353	proline-serine-threonine phosphatase interacting protein 2 [Source:HGNC Symbol;Acc:HGNC:9581]
ENSG00000152253	SPC25	ENST00000282074	chr2:168786538-168913371	-3.6194	SPC25, NDC80 kinetochore complex component [Source:HGNC Symbol;Acc:HGNC:24031]
ENSG00000152256	PDK1	ENST00000282077	chr2:172555372-172608669	-2.29616	pyruvate dehydrogenase kinase 1 [Source:HGNC Symbol;Acc:HGNC:8809]
ENSG00000152256	PDK1	ENST00000410055	chr2:172555372-172608669	-2.61937	pyruvate dehydrogenase kinase 1 [Source:HGNC Symbol;Acc:HGNC:8809]
ENSG00000152495	CAMK4	ENST00000282356	chr5:111223652-111494886	-5.92216	calcium/calmodulin dependent protein kinase IV [Source:HGNC Symbol;Acc:HGNC:1464]
ENSG00000152580	IGSF10	ENST00000282466	chr3:151085687-151458709	1.65018	immunoglobulin superfamily member 10 [Source:HGNC Symbol;Acc:HGNC:26384]
ENSG00000152661	GJA1	ENST00000282561	chr6:121435691-121449727	-9999	gap junction protein alpha 1 [Source:HGNC Symbol;Acc:HGNC:4274]
ENSG00000152784	PRDM8	ENST00000415738	chr4:80183878-80204329	2.37724	PR/SET domain 8 [Source:HGNC Symbol;Acc:HGNC:13993]
ENSG00000153044	CENPH	ENST00000283006	chr5:69189547-69210357	-2.15404	centromere protein H [Source:HGNC Symbol;Acc:HGNC:17268]
ENSG00000153208	MERTK	ENST00000421804	chr2:111898478-112029561	2.21806	MER proto-oncogene, tyrosine kinase [Source:HGNC Symbol;Acc:HGNC:7027]
ENSG00000154229	PRKCA	ENST00000413366	chr17:66302635-66810743	-1.61389	protein kinase C alpha [Source:HGNC Symbol;Acc:HGNC:9393]
ENSG00000154277	UCHL1	ENST00000284440	chr4:41256412-41268455	-9999	ubiquitin C-terminal hydrolase L1 [Source:HGNC Symbol;Acc:HGNC:12513]
ENSG00000154451	GBP5	ENST00000370459	chr1:89256223-89273025	4.51127	guanylate binding protein 5 [Source:HGNC Symbol;Acc:HGNC:19895]
ENSG00000154734	ADAMTS1	ENST00000284984	chr21:26835746-26845409	2.73115	ADAM metallopeptidase with thrombospondin type 1 motif 1 [Source:HGNC Symbol;Acc:HGNC:217]
ENSG00000154760	SLFN13	ENST00000285013	chr17:35435095-35448837	-4.22855	schlafen family member 13 [Source:HGNC Symbol;Acc:HGNC:26481]
ENSG00000154760	SLFN13	ENST00000533791	chr17:35435095-35448837	-4.36717	schlafen family member 13 [Source:HGNC Symbol;Acc:HGNC:26481]
ENSG00000154839	SKA1	ENST00000285116	chr18:50374994-50394173	-3.14349	spindle and kinetochore associated complex subunit 1 [Source:HGNC Symbol;Acc:HGNC:28109]
ENSG00000155366	RHOC	ENST00000339083	chr1:112701105-112715477	2.11403	ras homolog family member C [Source:HGNC Symbol;Acc:HGNC:669]
ENSG00000155366	RHOC	ENST00000369637	chr1:112701105-112715477	2.12396	ras homolog family member C [Source:HGNC Symbol;Acc:HGNC:669]
ENSG00000155792	DEPTOR	ENST00000286234	chr8:119873716-120050913	2.24404	DEP domain containing MTOR interacting protein [Source:HGNC Symbol;Acc:HGNC:22953]
ENSG00000155846	PPARGC1B	ENST00000309241	chr5:149730297-149855022	1.88919	PPARG coactivator 1 beta [Source:HGNC Symbol;Acc:HGNC:30022]
ENSG00000155970	MICU3	ENST00000318063	chr8:17027235-17133403	-9999	mitochondrial calcium uptake family member 3 [Source:HGNC Symbol;Acc:HGNC:27820]
ENSG00000156575	PRG3	ENST00000287143	chr11:57376768-57381150	9999	proteoglycan 3, pro eosinophil major basic protein 2 [Source:HGNC Symbol;Acc:HGNC:9363]
ENSG00000156787	TBC1D31	ENST00000287380	chr8:123013163-123152153	1.54306	TBC1 domain family member 31 [Source:HGNC Symbol;Acc:HGNC:30888]
ENSG00000156804	FBXO32	ENST00000517956	chr8:123497888-123541206	-3.25878	F-box protein 32 [Source:HGNC Symbol;Acc:HGNC:16731]
ENSG00000156860	FBRS	ENST00000356166	chr16:30658430-30670814	1.51815	fibrosin [Source:HGNC Symbol;Acc:HGNC:20442]
ENSG00000156970	BUB1B	ENST00000287598	chr15:40161022-40277487	-1.55841	BUB1 mitotic checkpoint serine/threonine kinase B [Source:HGNC Symbol;Acc:HGNC:1149]
ENSG00000157103	SLC6A1	ENST00000287766	chr3:10992723-11039247	-9999	solute carrier family 6 member 1 [Source:HGNC Symbol;Acc:HGNC:11042]
ENSG00000157404	KIT	ENST00000288135	chr4:54657904-54740715	4.49567	KIT proto-oncogene receptor tyrosine kinase [Source:HGNC Symbol;Acc:HGNC:6342]
ENSG00000157456	CCNB2	ENST00000288207	chr15:59105077-59125045	-2.6534	cyclin B2 [Source:HGNC Symbol;Acc:HGNC:1580]
ENSG00000157978	LDLRAP1	ENST00000374338	chr1:25543579-25568886	-2.59808	low density lipoprotein receptor adaptor protein 1 [Source:HGNC Symbol;Acc:HGNC:18640]
ENSG00000158050	DUSP2	ENST00000288943	chr2:96143165-96145440	-3.8128	dual specificity phosphatase 2 [Source:HGNC Symbol;Acc:HGNC:3068]
ENSG00000158477	CD1A	ENST00000289429	chr1:158254136-158258269	-2.40226	CD1a molecule [Source:HGNC Symbol;Acc:HGNC:1634]
ENSG00000158481	CD1C	ENST00000368170	chr1:158289785-158293630	-2.59915	CD1c molecule [Source:HGNC Symbol;Acc:HGNC:1636]
ENSG00000158485	CD1B	ENST00000368168	chr1:158327950-158331531	-4.04928	CD1b molecule [Source:HGNC Symbol;Acc:HGNC:1635]
ENSG00000158825	CDA	ENST00000375071	chr1:20588947-20618908	9999	cytidine deaminase [Source:HGNC Symbol;Acc:HGNC:1712]
ENSG00000158856	DMTN	ENST00000265800	chr8:22048994-22082527	9999	dematin actin binding protein [Source:HGNC Symbol;Acc:HGNC:3382]
ENSG00000158985	CDC42SE2	ENST00000360515	chr5:131245492-131398447	-1.61422	CDC42 small effector 2 [Source:HGNC Symbol;Acc:HGNC:18547]
ENSG00000159055	MIS18A	ENST00000290130	chr21:32268218-32279069	-2.02717	MIS18 kinetochore protein A [Source:HGNC Symbol;Acc:HGNC:1286]
ENSG00000159212	CLIC6	ENST00000349499	chr21:34669388-34718227	-9999	chloride intracellular channel 6 [Source:HGNC Symbol;Acc:HGNC:2065]
ENSG00000159388	BTG2	ENST00000290551	chr1:203305490-203309602	-3.64326	BTG anti-proliferation factor 2 [Source:HGNC Symbol;Acc:HGNC:1131]
ENSG00000159399	HK2	ENST00000290573	chr2:74833980-74893359	-1.71541	hexokinase 2 [Source:HGNC Symbol;Acc:HGNC:4923]
ENSG00000159459	UBR1	ENST00000290650	chr15:42942896-43106113	2.62891	ubiquitin protein ligase E3 component n-recognin 1 [Source:HGNC Symbol;Acc:HGNC:16808]
ENSG00000159640	ACE	ENST00000290866	chr17:63477060-63521848	1.71643	angiotensin I converting enzyme [Source:HGNC Symbol;Acc:HGNC:2707]
ENSG00000159899	NPR2	ENST00000342694	chr9:35792153-35812272	1.67223	natriuretic peptide receptor 2 [Source:HGNC Symbol;Acc:HGNC:7944]
ENSG00000160293	VAV2	ENST00000406606	chr9:133761893-133992604	3.72523	vav guanine nucleotide exchange factor 2 [Source:HGNC Symbol;Acc:HGNC:12658]
ENSG00000160352	ZNF714	ENST00000456283	chr19:21082158-21125270	-1.54401	zinc finger protein 714 [Source:HGNC Symbol;Acc:HGNC:27124]
ENSG00000160446	ZDHHC12	ENST00000372663	chr9:128702522-128724127	-1.94586	zinc finger DHHC-type containing 12 [Source:HGNC Symbol;Acc:HGNC:19159]
ENSG00000160712	IL6R	ENST00000368485	chr1:154405192-154469450	4.64716	interleukin 6 receptor [Source:HGNC Symbol;Acc:HGNC:6019]
ENSG00000160883	HK3	ENST00000292432	chr5:176810476-176899365	9999	hexokinase 3 [Source:HGNC Symbol;Acc:HGNC:4925]
ENSG00000160888	IER2	ENST00000292433	chr19:13150414-13154908	-2.32926	immediate early response 2 [Source:HGNC Symbol;Acc:HGNC:28871]
ENSG00000160973	FOXH1	ENST00000377317	chr8:144466038-144476335	3.28863	forkhead box H1 [Source:HGNC Symbol;Acc:HGNC:3814]
ENSG00000161055	SCGB3A1	ENST00000292641	chr5:180590102-180591540	2.27473	secretoglobin family 3A member 1 [Source:HGNC Symbol;Acc:HGNC:18384]
ENSG00000161800	RACGAP1	ENST00000454520	chr12:49967193-50033136	-1.87925	Rac GTPase activating protein 1 [Source:HGNC Symbol;Acc:HGNC:9804]
ENSG00000161888	SPC24	ENST00000592540	chr19:11089361-11155808	-1.79124	SPC24, NDC80 kinetochore complex component [Source:HGNC Symbol;Acc:HGNC:26913]
ENSG00000162909	CAPN2	ENST00000295006	chr1:223701592-223776018	2.60599	calpain 2 [Source:HGNC Symbol;Acc:HGNC:1479]
ENSG00000162929	KIAA1841	ENST00000402291	chr2:61065870-61138034	3.01399	KIAA1841 [Source:HGNC Symbol;Acc:HGNC:29387]
ENSG00000163069	SGCB	ENST00000381431	chr4:52020705-52038482	4.04755	sarcoglycan beta [Source:HGNC Symbol;Acc:HGNC:10806]
ENSG00000163121	NEURL3	ENST00000451794	chr2:96497642-96508109	-9999	neuralized E3 ubiquitin protein ligase 3 [Source:HGNC Symbol;Acc:HGNC:25162]
ENSG00000163191	S100A11	ENST00000271638	chr1:152032505-152047907	-1.51169	S100 calcium binding protein A11 [Source:HGNC Symbol;Acc:HGNC:10488]
ENSG00000163220	S100A9	ENST00000368738	chr1:153357853-153361027	6.23295	S100 calcium binding protein A9 [Source:HGNC Symbol;Acc:HGNC:10499]
ENSG00000163590	PPM1L	ENST00000498165	chr3:160755601-161078907	-2.98037	protein phosphatase, Mg2+/Mn2+ dependent 1L [Source:HGNC Symbol;Acc:HGNC:16381]
ENSG00000163600	ICOS	ENST00000316386	chr2:203936747-203961577	-3.0676	inducible T-cell costimulator [Source:HGNC Symbol;Acc:HGNC:5351]
ENSG00000163673	DCLK3	ENST00000416516	chr3:36712421-36765199	-9999	doublecortin like kinase 3 [Source:HGNC Symbol;Acc:HGNC:19005]
ENSG00000163734	CXCL3	ENST00000296026	chr4:74036588-74038807	-1.88784	C-X-C motif chemokine ligand 3 [Source:HGNC Symbol;Acc:HGNC:4604]
ENSG00000163736	PPBP	ENST00000296028	chr4:73987037-73988197	9999	pro-platelet basic protein [Source:HGNC Symbol;Acc:HGNC:9240]
ENSG00000163751	CPA3	ENST00000296046	chr3:148865255-148897196	-2.73092	carboxypeptidase A3 [Source:HGNC Symbol;Acc:HGNC:2298]
ENSG00000163808	KIF15	ENST00000326047	chr3:44761716-44873376	-1.98972	kinesin family member 15 [Source:HGNC Symbol;Acc:HGNC:17273]
ENSG00000163827	LRRC2	ENST00000395905	chr3:46515422-46626543	-9999	leucine rich repeat containing 2 [Source:HGNC Symbol;Acc:HGNC:14676]
ENSG00000163848	ZNF148	ENST00000360647	chr3:125225560-125375354	1.65375	zinc finger protein 148 [Source:HGNC Symbol;Acc:HGNC:12933]
ENSG00000164032	H2AFZ	ENST00000296417	chr4:99948085-99950388	-1.78263	H2A histone family member Z [Source:HGNC Symbol;Acc:HGNC:4741]
ENSG00000164045	CDC25A	ENST00000302506	chr3:48157145-48188409	-1.69827	cell division cycle 25A [Source:HGNC Symbol;Acc:HGNC:1725]
ENSG00000164056	SPRY1	ENST00000622283	chr4:123396794-123403760	-3.42353	sprouty RTK signaling antagonist 1 [Source:HGNC Symbol;Acc:HGNC:11269]
ENSG00000164070	HSPA4L	ENST00000296464	chr4:127781820-127840858	2.13759	heat shock protein family A (Hsp70) member 4 like [Source:HGNC Symbol;Acc:HGNC:17041]
ENSG00000164087	POC1A	ENST00000296484	chr3:52075252-52154690	-1.88163	POC1 centriolar protein A [Source:HGNC Symbol;Acc:HGNC:24488]
ENSG00000164104	HMGB2	ENST00000296503	chr4:173331694-173335125	-3.68045	high mobility group box 2 [Source:HGNC Symbol;Acc:HGNC:5000]
ENSG00000164109	MAD2L1	ENST00000296509	chr4:120055607-120067074	-1.5962	mitotic arrest deficient 2 like 1 [Source:HGNC Symbol;Acc:HGNC:6763]
ENSG00000164236	ANKRD33B	ENST00000296657	chr5:10564329-10657856	-1.58431	ankyrin repeat domain 33B [Source:HGNC Symbol;Acc:HGNC:35240]
ENSG00000164237	CMBL	ENST00000296658	chr5:10275874-10308026	1.81145	carboxymethylenebutenolidase homolog [Source:HGNC Symbol;Acc:HGNC:25090]
ENSG00000164251	F2RL1	ENST00000296677	chr5:76818932-76835315	1.58846	F2R like trypsin receptor 1 [Source:HGNC Symbol;Acc:HGNC:3538]
ENSG00000164305	CASP3	ENST00000308394	chr4:184627695-184649509	1.56091	caspase 3 [Source:HGNC Symbol;Acc:HGNC:1504]
ENSG00000164308	ERAP2	ENST00000437043	chr5:96875938-96919716	-3.34455	endoplasmic reticulum aminopeptidase 2 [Source:HGNC Symbol;Acc:HGNC:29499]
ENSG00000164438	TLX3	ENST00000296921	chr5:171309283-171312134	9999	T-cell leukemia homeobox 3 [Source:HGNC Symbol;Acc:HGNC:13532]
ENSG00000164442	CITED2	ENST00000367651	chr6:139371806-139374620	-2.52595	Cbp/p300 interacting transactivator with Glu/Asp rich carboxy-terminal domain 2 [Source:HGNC Symbol;Acc:HGNC:1987]
ENSG00000164574	GALNT10	ENST00000297107	chr5:153990127-154420984	1.86073	polypeptide N-acetylgalactosaminyltransferase 10 [Source:HGNC Symbol;Acc:HGNC:19873]
ENSG00000164611	PTTG1	ENST00000352433	chr5:160421821-160428744	-2.43947	pituitary tumor-transforming 1 [Source:HGNC Symbol;Acc:HGNC:9690]
ENSG00000164649	CDCA7L	ENST00000406877	chr7:21543214-21946084	-6.47472	cell division cycle associated 7 like [Source:HGNC Symbol;Acc:HGNC:30777]
ENSG00000164687	FABP5	ENST00000297258	chr8:81280362-81284777	-1.99424	fatty acid binding protein 5 [Source:HGNC Symbol;Acc:HGNC:3560]
ENSG00000164691	TAGAP	ENST00000367066	chr6:159034467-159045152	-2.95201	T-cell activation RhoGTPase activating protein [Source:HGNC Symbol;Acc:HGNC:15669]
ENSG00000164822	DEFA6	ENST00000297436	chr8:6924692-6926076	-9999	defensin alpha 6 [Source:HGNC Symbol;Acc:HGNC:2765]
ENSG00000164932	CTHRC1	ENST00000330295	chr8:103371514-103382997	-1.95443	collagen triple helix repeat containing 1 [Source:HGNC Symbol;Acc:HGNC:18831]
ENSG00000165029	ABCA1	ENST00000374736	chr9:104781001-104928237	-2.29301	ATP binding cassette subfamily A member 1 [Source:HGNC Symbol;Acc:HGNC:29]
ENSG00000165118	C9orf64	ENST00000376344	chr9:83938310-83956986	-1.53806	chromosome 9 open reading frame 64 [Source:HGNC Symbol;Acc:HGNC:28144]
ENSG00000165138	ANKS6	ENST00000353234	chr9:98731328-98796965	2.61589	ankyrin repeat and sterile alpha motif domain containing 6 [Source:HGNC Symbol;Acc:HGNC:26724]
ENSG00000165272	AQP3	ENST00000297991	chr9:33441153-33447611	-3.45086	aquaporin 3 (Gill blood group) [Source:HGNC Symbol;Acc:HGNC:636]
ENSG00000165349	SLC7A3	ENST00000298085	chrX:70925581-70931125	-9999	solute carrier family 7 member 3 [Source:HGNC Symbol;Acc:HGNC:11061]
ENSG00000165434	PGM2L1	ENST00000298198	chr11:74330317-74398473	-1.68159	phosphoglucomutase 2 like 1 [Source:HGNC Symbol;Acc:HGNC:20898]
ENSG00000165480	SKA3	ENST00000314759	chr13:21153594-21176602	-1.75485	spindle and kinetochore associated complex subunit 3 [Source:HGNC Symbol;Acc:HGNC:20262]
ENSG00000165553	NGB	ENST00000298352	chr14:77265482-77271312	-9999	neuroglobin [Source:HGNC Symbol;Acc:HGNC:14077]
ENSG00000165757	KIAA1462	ENST00000375377	chr10:30012799-30115494	3.34355	KIAA1462 [Source:HGNC Symbol;Acc:HGNC:29283]
ENSG00000165810	BTNL9	ENST00000327705	chr5:181040224-181061523	3.4473	butyrophilin like 9 [Source:HGNC Symbol;Acc:HGNC:24176]
ENSG00000165929	TC2N	ENST00000435962	chr14:91580695-91867536	2.30766	tandem C2 domains, nuclear [Source:HGNC Symbol;Acc:HGNC:19859]
ENSG00000165929	TC2N	ENST00000340892	chr14:91580695-91867536	3.84433	tandem C2 domains, nuclear [Source:HGNC Symbol;Acc:HGNC:19859]
ENSG00000165959	CLMN	ENST00000298912	chr14:95181939-95319906	2.82591	calmin [Source:HGNC Symbol;Acc:HGNC:19972]
ENSG00000166016	ABTB2	ENST00000435224	chr11:34150987-34358008	-3.45068	ankyrin repeat and BTB domain containing 2 [Source:HGNC Symbol;Acc:HGNC:23842]
ENSG00000166086	JAM3	ENST00000299106	chr11:134068924-134247792	-3.1033	junctional adhesion molecule 3 [Source:HGNC Symbol;Acc:HGNC:15532]
ENSG00000166313	APBB1	ENST00000299402	chr11:6395123-6419414	4.10122	amyloid beta precursor protein binding family B member 1 [Source:HGNC Symbol;Acc:HGNC:581]
ENSG00000166341	DCHS1	ENST00000299441	chr11:6621322-6655854	3.23555	dachsous cadherin-related 1 [Source:HGNC Symbol;Acc:HGNC:13681]
ENSG00000166349	RAG1	ENST00000299440	chr11:36510708-36659290	-1.73258	recombination activating 1 [Source:HGNC Symbol;Acc:HGNC:9831]
ENSG00000166398	KIAA0355	ENST00000299505	chr19:34254536-34355586	-1.59502	KIAA0355 [Source:HGNC Symbol;Acc:HGNC:29016]
ENSG00000166482	MFAP4	ENST00000299610	chr17:19337553-19387240	-3.3123	microfibrillar associated protein 4 [Source:HGNC Symbol;Acc:HGNC:7035]
ENSG00000166750	SLFN5	ENST00000299977	chr17:35243035-35273655	-6.43826	schlafen family member 5 [Source:HGNC Symbol;Acc:HGNC:28286]
ENSG00000166803	PCLAF	ENST00000300035	chr15:64165516-64387687	-2.13043	PCNA clamp associated factor [Source:HGNC Symbol;Acc:HGNC:28961]
ENSG00000166825	ANPEP	ENST00000300060	chr15:89784888-89815401	2.28641	alanyl aminopeptidase, membrane [Source:HGNC Symbol;Acc:HGNC:500]
ENSG00000166851	PLK1	ENST00000300093	chr16:23677655-23713500	-1.62631	polo like kinase 1 [Source:HGNC Symbol;Acc:HGNC:9077]
ENSG00000167325	RRM1	ENST00000300738	chr11:4094706-4138876	-1.64548	ribonucleotide reductase catalytic subunit M1 [Source:HGNC Symbol;Acc:HGNC:10451]
ENSG00000167363	FN3K	ENST00000300784	chr17:82735574-82751197	2.27496	fructosamine 3 kinase [Source:HGNC Symbol;Acc:HGNC:24822]
ENSG00000167554	ZNF610	ENST00000403906	chr19:52336244-52367778	2.57222	zinc finger protein 610 [Source:HGNC Symbol;Acc:HGNC:26687]
ENSG00000167555	ZNF528	ENST00000360465	chr19:52397848-52418412	1.70054	zinc finger protein 528 [Source:HGNC Symbol;Acc:HGNC:29384]
ENSG00000167670	CHAF1A	ENST00000301280	chr19:4402661-4457822	-1.69671	chromatin assembly factor 1 subunit A [Source:HGNC Symbol;Acc:HGNC:1910]
ENSG00000167702	KIFC2	ENST00000301332	chr8:144466038-144476335	1.94632	kinesin family member C2 [Source:HGNC Symbol;Acc:HGNC:29530]
ENSG00000167797	CDK2AP2	ENST00000301488	chr11:67506496-67508649	-1.5638	cyclin dependent kinase 2 associated protein 2 [Source:HGNC Symbol;Acc:HGNC:30833]
ENSG00000167800	TBX10	ENST00000335385	chr11:67631302-67639560	9999	T-box 10 [Source:HGNC Symbol;Acc:HGNC:11593]
ENSG00000167851	CD300A	ENST00000360141	chr17:74466415-74484796	-2.91061	CD300a molecule [Source:HGNC Symbol;Acc:HGNC:19319]
ENSG00000167900	TK1	ENST00000301634	chr17:78174074-78187233	-1.97999	thymidine kinase 1 [Source:HGNC Symbol;Acc:HGNC:11830]
ENSG00000167968	DNASE1L2	ENST00000564065	chr16:2235815-2238711	3.88924	deoxyribonuclease 1 like 2 [Source:HGNC Symbol;Acc:HGNC:2958]
ENSG00000167984	NLRC3	ENST00000359128	chr16:3500923-3577400	1.59243	NLR family CARD domain containing 3 [Source:HGNC Symbol;Acc:HGNC:29889]
ENSG00000168067	MAP4K2	ENST00000294066	chr11:64784913-64803241	1.6879	mitogen-activated protein kinase kinase kinase kinase 2 [Source:HGNC Symbol;Acc:HGNC:6864]
ENSG00000168078	PBK	ENST00000301905	chr8:27733310-27838095	-1.6187	PDZ binding kinase [Source:HGNC Symbol;Acc:HGNC:18282]
ENSG00000168209	DDIT4	ENST00000307365	chr10:72273919-72276036	-2.33632	DNA damage inducible transcript 4 [Source:HGNC Symbol;Acc:HGNC:24944]
ENSG00000168589	DYNLRB2	ENST00000305904	chr16:80540733-80550800	-9999	dynein light chain roadblock-type 2 [Source:HGNC Symbol;Acc:HGNC:15467]
ENSG00000169126	ARMC4	ENST00000305242	chr10:27812163-27999048	-9999	armadillo repeat containing 4 [Source:HGNC Symbol;Acc:HGNC:25583]
ENSG00000169220	RGS14	ENST00000408923	chr5:177357836-177372601	1.57376	regulator of G protein signaling 14 [Source:HGNC Symbol;Acc:HGNC:9996]
ENSG00000169224	GCSAML	ENST00000366488	chr1:247507057-247577690	1.82318	germinal center associated signaling and motility like [Source:HGNC Symbol;Acc:HGNC:29583]
ENSG00000169385	RNASE2	ENST00000304625	chr14:20955451-20956436	3.57593	ribonuclease A family member 2 [Source:HGNC Symbol;Acc:HGNC:10045]
ENSG00000169429	CXCL8	ENST00000307407	chr4:73740505-73743716	2.21085	C-X-C motif chemokine ligand 8 [Source:HGNC Symbol;Acc:HGNC:6025]
ENSG00000169515	CCDC8	ENST00000307522	chr19:46410371-46413584	-9999	coiled-coil domain containing 8 [Source:HGNC Symbol;Acc:HGNC:25367]
ENSG00000169554	ZEB2	ENST00000409487	chr2:144364363-144524583	2.15498	zinc finger E-box binding homeobox 2 [Source:HGNC Symbol;Acc:HGNC:14881]
ENSG00000169696	ASPSCR1	ENST00000306739	chr17:81976806-82017406	1.53657	ASPSCR1, UBX domain containing tether for SLC2A4 [Source:HGNC Symbol;Acc:HGNC:13825]
ENSG00000169860	P2RY1	ENST00000305097	chr3:152834692-152841439	1.63971	purinergic receptor P2Y1 [Source:HGNC Symbol;Acc:HGNC:8539]
ENSG00000169992	NLGN2	ENST00000302926	chr17:7404873-7419860	2.91583	neuroligin 2 [Source:HGNC Symbol;Acc:HGNC:14290]
ENSG00000170035	UBE2E3	ENST00000410062	chr2:180967247-181076585	-3.35148	ubiquitin conjugating enzyme E2 E3 [Source:HGNC Symbol;Acc:HGNC:12479]
ENSG00000170312	CDK1	ENST00000395284	chr10:60778330-60821048	-1.73813	cyclin dependent kinase 1 [Source:HGNC Symbol;Acc:HGNC:1722]
ENSG00000170345	FOS	ENST00000303562	chr14:75278773-75282230	-4.33915	Fos proto-oncogene, AP-1 transcription factor subunit [Source:HGNC Symbol;Acc:HGNC:3796]
ENSG00000170382	LRRN2	ENST00000367175	chr1:204617169-204685733	-1.95243	leucine rich repeat neuronal 2 [Source:HGNC Symbol;Acc:HGNC:16914]
ENSG00000170627	GTSF1	ENST00000305879	chr12:54455949-54473602	2.78274	gametocyte specific factor 1 [Source:HGNC Symbol;Acc:HGNC:26565]
ENSG00000170779	CDCA4	ENST00000336219	chr14:104985774-105021148	-1.98542	cell division cycle associated 4 [Source:HGNC Symbol;Acc:HGNC:14625]
ENSG00000170921	TANC2	ENST00000424789	chr17:63009555-63427703	2.59923	tetratricopeptide repeat, ankyrin repeat and coiled-coil containing 2 [Source:HGNC Symbol;Acc:HGNC:30212]
ENSG00000170989	S1PR1	ENST00000305352	chr1:101236887-101241518	-3.78833	sphingosine-1-phosphate receptor 1 [Source:HGNC Symbol;Acc:HGNC:3165]
ENSG00000171223	JUNB	ENST00000302754	chr19:12763002-12874951	-1.77179	JunB proto-oncogene, AP-1 transcription factor subunit [Source:HGNC Symbol;Acc:HGNC:6205]
ENSG00000171241	SHCBP1	ENST00000303383	chr16:46580553-46623320	-1.56806	SHC binding and spindle associated 1 [Source:HGNC Symbol;Acc:HGNC:29547]
ENSG00000171345	KRT19	ENST00000361566	chr17:41523616-41528308	-9999	keratin 19 [Source:HGNC Symbol;Acc:HGNC:6436]
ENSG00000171502	COL24A1	ENST00000370571	chr1:85729232-86156943	2.1908	collagen type XXIV alpha 1 chain [Source:HGNC Symbol;Acc:HGNC:20821]
ENSG00000171522	PTGER4	ENST00000302472	chr5:40512332-40755975	-2.83825	prostaglandin E receptor 4 [Source:HGNC Symbol;Acc:HGNC:9596]
ENSG00000171611	PTCRA	ENST00000304672	chr6:42915988-42925835	-9999	pre T-cell antigen receptor alpha [Source:HGNC Symbol;Acc:HGNC:21290]
ENSG00000171766	GATM	ENST00000396659	chr15:45361123-45402327	2.16708	glycine amidinotransferase [Source:HGNC Symbol;Acc:HGNC:4175]
ENSG00000171848	RRM2	ENST00000304567	chr2:10122327-10131419	-2.87462	ribonucleotide reductase regulatory subunit M2 [Source:HGNC Symbol;Acc:HGNC:10452]
ENSG00000172005	MAL	ENST00000309988	chr2:95025676-95053996	-3.42323	mal, T-cell differentiation protein [Source:HGNC Symbol;Acc:HGNC:6817]
ENSG00000172081	MOB3A	ENST00000357066	chr19:2071037-2099593	1.74725	MOB kinase activator 3A [Source:HGNC Symbol;Acc:HGNC:29802]
ENSG00000172175	MALT1	ENST00000348428	chr18:58671385-58754477	2.10252	MALT1 paracaspase [Source:HGNC Symbol;Acc:HGNC:6819]
ENSG00000172183	ISG20	ENST00000560741	chr15:88636152-88656483	-1.91545	interferon stimulated exonuclease gene 20 [Source:HGNC Symbol;Acc:HGNC:6130]
ENSG00000172380	GNG12	ENST00000370982	chr1:67701465-67833467	-9999	G protein subunit gamma 12 [Source:HGNC Symbol;Acc:HGNC:19663]
ENSG00000172543	CTSW	ENST00000307886	chr11:65879808-65888539	2.12291	cathepsin W [Source:HGNC Symbol;Acc:HGNC:2546]
ENSG00000172724	CCL19	ENST00000311925	chr9:34689566-34691277	-9999	C-C motif chemokine ligand 19 [Source:HGNC Symbol;Acc:HGNC:10617]
ENSG00000172878	METAP1D	ENST00000315796	chr2:171784369-172082430	1.89959	methionyl aminopeptidase type 1D, mitochondrial [Source:HGNC Symbol;Acc:HGNC:32583]
ENSG00000172985	SH3RF3	ENST00000309415	chr2:109128190-109504632	4.21445	SH3 domain containing ring finger 3 [Source:HGNC Symbol;Acc:HGNC:24699]
ENSG00000173369	C1QB	ENST00000314933	chr1:22652761-22661538	-9999	complement C1q B chain [Source:HGNC Symbol;Acc:HGNC:1242]
ENSG00000173432	SAA1	ENST00000356524	chr11:18266173-18269977	-9999	serum amyloid A1 [Source:HGNC Symbol;Acc:HGNC:10513]
ENSG00000173548	SNX33	ENST00000308527	chr15:75639084-75662301	1.63101	sorting nexin 33 [Source:HGNC Symbol;Acc:HGNC:28468]
ENSG00000173597	SULT1B1	ENST00000310613	chr4:69721161-69787961	1.59823	sulfotransferase family 1B member 1 [Source:HGNC Symbol;Acc:HGNC:17845]
ENSG00000173621	LRFN4	ENST00000309602	chr11:66848232-66958376	2.11014	leucine rich repeat and fibronectin type III domain containing 4 [Source:HGNC Symbol;Acc:HGNC:28456]
ENSG00000173848	NET1	ENST00000380359	chr10:5412550-5458463	-2.66158	neuroepithelial cell transforming 1 [Source:HGNC Symbol;Acc:HGNC:14592]
ENSG00000173890	GPR160	ENST00000355897	chr3:170037928-170085403	2.00017	G protein-coupled receptor 160 [Source:HGNC Symbol;Acc:HGNC:23693]
ENSG00000173894	CBX2	ENST00000310942	chr17:79778131-79788354	1.72194	chromobox 2 [Source:HGNC Symbol;Acc:HGNC:1552]
ENSG00000173898	SPTBN2	ENST00000309996	chr11:66685247-66729226	2.51473	spectrin beta, non-erythrocytic 2 [Source:HGNC Symbol;Acc:HGNC:11276]
ENSG00000173950	XXYLT1	ENST00000310380	chr3:195065597-195271167	-2.14051	xyloside xylosyltransferase 1 [Source:HGNC Symbol;Acc:HGNC:26639]
ENSG00000173991	TCAP	ENST00000309889	chr17:39664186-39666555	1.78982	titin-cap [Source:HGNC Symbol;Acc:HGNC:11610]
ENSG00000174099	MSRB3	ENST00000355192	chr12:65278642-65488244	2.04426	methionine sulfoxide reductase B3 [Source:HGNC Symbol;Acc:HGNC:27375]
ENSG00000174500	GCSAM	ENST00000308910	chr3:112086334-112133305	-4.38509	germinal center associated signaling and motility [Source:HGNC Symbol;Acc:HGNC:20253]
ENSG00000174640	SLCO2A1	ENST00000310926	chr3:133932695-134052184	-9999	solute carrier organic anion transporter family member 2A1 [Source:HGNC Symbol;Acc:HGNC:10955]
ENSG00000175063	UBE2C	ENST00000356455	chr20:45812575-45816957	-2.53913	ubiquitin conjugating enzyme E2 C [Source:HGNC Symbol;Acc:HGNC:15937]
ENSG00000175097	RAG2	ENST00000311485	chr11:36510708-36659290	-3.19036	recombination activating 2 [Source:HGNC Symbol;Acc:HGNC:9832]
ENSG00000175567	UCP2	ENST00000310473	chr11:73974666-73983307	-1.87564	uncoupling protein 2 [Source:HGNC Symbol;Acc:HGNC:12518]
ENSG00000175806	MSRA	ENST00000317173	chr8:10054267-10428891	-1.81832	methionine sulfoxide reductase A [Source:HGNC Symbol;Acc:HGNC:7377]
ENSG00000176160	HSF5	ENST00000323777	chr17:58420166-58488384	1.76766	heat shock transcription factor 5 [Source:HGNC Symbol;Acc:HGNC:26862]
ENSG00000176171	BNIP3	ENST00000368636	chr10:131966454-131982013	-1.5866	BCL2 interacting protein 3 [Source:HGNC Symbol;Acc:HGNC:1084]
ENSG00000176208	ATAD5	ENST00000321990	chr17:30831969-30895869	-2.13844	ATPase family, AAA domain containing 5 [Source:HGNC Symbol;Acc:HGNC:25752]
ENSG00000176340	COX8A	ENST00000314133	chr11:63974606-64166106	-1.60457	cytochrome c oxidase subunit 8A [Source:HGNC Symbol;Acc:HGNC:2294]
ENSG00000176595	KBTBD11	ENST00000320248	chr8:1973877-2006936	4.89275	kelch repeat and BTB domain containing 11 [Source:HGNC Symbol;Acc:HGNC:29104]
ENSG00000176678	FOXL1	ENST00000320241	chr16:86576367-86582160	9999	forkhead box L1 [Source:HGNC Symbol;Acc:HGNC:3817]
ENSG00000176749	CDK5R1	ENST00000313401	chr17:32486618-32491256	-2.2994	cyclin dependent kinase 5 regulatory subunit 1 [Source:HGNC Symbol;Acc:HGNC:1775]
ENSG00000176890	TYMS	ENST00000323274	chr18:657603-712676	-1.83533	thymidylate synthetase [Source:HGNC Symbol;Acc:HGNC:12441]
ENSG00000177181	RIMKLA	ENST00000431473	chr1:42380794-42422578	2.30006	ribosomal modification protein rimK like family member A [Source:HGNC Symbol;Acc:HGNC:28725]
ENSG00000177294	FBXO39	ENST00000321535	chr17:6776222-6831761	9999	F-box protein 39 [Source:HGNC Symbol;Acc:HGNC:28565]
ENSG00000177508	IRX3	ENST00000329734	chr16:54283303-54286763	7.7921	iroquois homeobox 3 [Source:HGNC Symbol;Acc:HGNC:14360]
ENSG00000177606	JUN	ENST00000371222	chr1:58780787-58784327	-1.54722	Jun proto-oncogene, AP-1 transcription factor subunit [Source:HGNC Symbol;Acc:HGNC:6204]
ENSG00000177674	AGTRAP	ENST00000314340	chr1:11736083-11754802	3.26958	angiotensin II receptor associated protein [Source:HGNC Symbol;Acc:HGNC:13539]
ENSG00000178163	ZNF518B	ENST00000326756	chr4:10439752-10457410	2.33431	zinc finger protein 518B [Source:HGNC Symbol;Acc:HGNC:29365]
ENSG00000178184	PARD6G	ENST00000353265	chr18:80157231-80247546	2.32402	par-6 family cell polarity regulator gamma [Source:HGNC Symbol;Acc:HGNC:16076]
ENSG00000178363	CALML3	ENST00000315238	chr10:5524008-5526771	-9999	calmodulin like 3 [Source:HGNC Symbol;Acc:HGNC:1452]
ENSG00000178562	CD28	ENST00000324106	chr2:203706474-203738912	-2.41882	CD28 molecule [Source:HGNC Symbol;Acc:HGNC:1653]
ENSG00000178695	KCTD12	ENST00000377474	chr13:76880165-76886390	-1.76196	potassium channel tetramerization domain containing 12 [Source:HGNC Symbol;Acc:HGNC:14678]
ENSG00000178852	EFCAB13	ENST00000331493	chr17:47253845-47441312	2.17384	EF-hand calcium binding domain 13 [Source:HGNC Symbol;Acc:HGNC:26864]
ENSG00000178999	AURKB	ENST00000585124	chr17:8204732-8210600	-2.91472	aurora kinase B [Source:HGNC Symbol;Acc:HGNC:11390]
ENSG00000179119	SPTY2D1	ENST00000336349	chr11:18588780-18634791	-1.78404	SPT2 chromatin protein domain containing 1 [Source:HGNC Symbol;Acc:HGNC:26818]
ENSG00000179455	MKRN3	ENST00000314520	chr15:23503862-23630075	2.36871	makorin ring finger protein 3 [Source:HGNC Symbol;Acc:HGNC:7114]
ENSG00000180357	ZNF609	ENST00000326648	chr15:64460693-64686068	-1.65882	zinc finger protein 609 [Source:HGNC Symbol;Acc:HGNC:29003]
ENSG00000180543	TSPYL5	ENST00000322128	chr8:97273473-97277964	-9999	TSPY like 5 [Source:HGNC Symbol;Acc:HGNC:29367]
ENSG00000180573	HIST1H2AC	ENST00000377791	chr6:26124144-26139116	1.51798	histone cluster 1 H2A family member c [Source:HGNC Symbol;Acc:HGNC:4733]
ENSG00000180739	S1PR5	ENST00000333430	chr19:10512741-10517931	9999	sphingosine-1-phosphate receptor 5 [Source:HGNC Symbol;Acc:HGNC:14299]
ENSG00000180767	CHST13	ENST00000319340	chr3:126524282-126558965	4.00379	carbohydrate sulfotransferase 13 [Source:HGNC Symbol;Acc:HGNC:21755]
ENSG00000180787	ZFP3	ENST00000318833	chr17:5078247-5096374	-1.8084	ZFP3 zinc finger protein [Source:HGNC Symbol;Acc:HGNC:12861]
ENSG00000180806	HOXC9	ENST00000303450	chr12:53985064-54056030	9999	homeobox C9 [Source:HGNC Symbol;Acc:HGNC:5130]
ENSG00000180806	HOXC9	ENST00000508190	chr12:53985064-54056030	9999	homeobox C9 [Source:HGNC Symbol;Acc:HGNC:5130]
ENSG00000180938	ZNF572	ENST00000319286	chr8:124973297-124979389	-1.59434	zinc finger protein 572 [Source:HGNC Symbol;Acc:HGNC:26758]
ENSG00000181029	TRAPPC5	ENST00000596148	chr19:7676627-7687703	1.93355	trafficking protein particle complex 5 [Source:HGNC Symbol;Acc:HGNC:23067]
ENSG00000181218	HIST3H2A	ENST00000366695	chr1:228456978-228457873	1.96149	histone cluster 3 H2A [Source:HGNC Symbol;Acc:HGNC:20507]
ENSG00000181315	ZNF322	ENST00000415922	chr6:26634382-26659752	1.60327	zinc finger protein 322 [Source:HGNC Symbol;Acc:HGNC:23640]
ENSG00000181690	PLAG1	ENST00000316981	chr8:56160903-56211324	-1.929	PLAG1 zinc finger [Source:HGNC Symbol;Acc:HGNC:9045]
ENSG00000181754	AMIGO1	ENST00000369864	chr1:109504174-109509738	3.35121	adhesion molecule with Ig like domain 1 [Source:HGNC Symbol;Acc:HGNC:20824]
ENSG00000181827	RFX7	ENST00000559447	chr15:56087279-56243266	1.5896	regulatory factor X7 [Source:HGNC Symbol;Acc:HGNC:25777]
ENSG00000182013	PNMA8A	ENST00000313683	chr19:46466490-46471563	-9999	paraneoplastic Ma antigen family member 8A [Source:HGNC Symbol;Acc:HGNC:25578]
ENSG00000182195	LDOC1	ENST00000370526	chrX:141175744-141177125	-9999	LDOC1, regulator of NFKB signaling [Source:HGNC Symbol;Acc:HGNC:6548]
ENSG00000182272	B4GALNT4	ENST00000329962	chr11:369795-382116	5.35025	beta-1,4-N-acetyl-galactosaminyltransferase 4 [Source:HGNC Symbol;Acc:HGNC:26315]
ENSG00000182287	AP1S2	ENST00000329235	chrX:15825805-15855014	1.78161	adaptor related protein complex 1 sigma 2 subunit [Source:HGNC Symbol;Acc:HGNC:560]
ENSG00000182481	KPNA2	ENST00000330459	chr17:68035518-68046842	-1.75102	karyopherin subunit alpha 2 [Source:HGNC Symbol;Acc:HGNC:6395]
ENSG00000182566	CLEC4G	ENST00000328853	chr19:7728956-7733906	9999	C-type lectin domain family 4 member G [Source:HGNC Symbol;Acc:HGNC:24591]
ENSG00000182636	NDN	ENST00000331837	chr15:23685399-23687330	-9999	necdin, MAGE family member [Source:HGNC Symbol;Acc:HGNC:7675]
ENSG00000182700	IGIP	ENST00000333305	chr5:140125934-140129392	2.04558	IgA inducing protein [Source:HGNC Symbol;Acc:HGNC:33847]
ENSG00000182866	LCK	ENST00000619559	chr1:32251238-32286165	-1.55215	LCK proto-oncogene, Src family tyrosine kinase [Source:HGNC Symbol;Acc:HGNC:6524]
ENSG00000183049	CAMK1D	ENST00000619168	chr10:12349481-12835545	-1.86293	calcium/calmodulin dependent protein kinase ID [Source:HGNC Symbol;Acc:HGNC:19341]
ENSG00000183486	MX2	ENST00000330714	chr21:41361942-41409390	2.81852	MX dynamin like GTPase 2 [Source:HGNC Symbol;Acc:HGNC:7533]
ENSG00000183688	RFLNB	ENST00000329099	chr17:439977-445939	2.44391	refilin B [Source:HGNC Symbol;Acc:HGNC:28705]
ENSG00000183762	KREMEN1	ENST00000400335	chr22:29073077-29168333	1.69445	kringle containing transmembrane protein 1 [Source:HGNC Symbol;Acc:HGNC:17550]
ENSG00000183770	FOXL2	ENST00000330315	chr3:138944223-138947140	9999	forkhead box L2 [Source:HGNC Symbol;Acc:HGNC:1092]
ENSG00000183813	CCR4	ENST00000330953	chr3:32951573-32956349	4.41483	C-C motif chemokine receptor 4 [Source:HGNC Symbol;Acc:HGNC:1605]
ENSG00000184178	SCFD2	ENST00000401642	chr4:52872618-53366075	-1.9296	sec1 family domain containing 2 [Source:HGNC Symbol;Acc:HGNC:30676]
ENSG00000184557	SOCS3	ENST00000330871	chr17:78356777-78360077	-2.57411	suppressor of cytokine signaling 3 [Source:HGNC Symbol;Acc:HGNC:19391]
ENSG00000184661	CDCA2	ENST00000330560	chr8:25458996-25507920	-2.61398	cell division cycle associated 2 [Source:HGNC Symbol;Acc:HGNC:14623]
ENSG00000184897	H1FX	ENST00000333762	chr3:129314770-129316277	-1.52666	H1 histone family member X [Source:HGNC Symbol;Acc:HGNC:4722]
ENSG00000185477	GPRIN3	ENST00000609438	chr4:89236385-89308010	-4.45697	GPRIN family member 3 [Source:HGNC Symbol;Acc:HGNC:27733]
ENSG00000185615	PDIA2	ENST00000219406	chr16:283151-287215	9999	protein disulfide isomerase family A member 2 [Source:HGNC Symbol;Acc:HGNC:14180]
ENSG00000185736	ADARB2	ENST00000381312	chr10:1177317-1737476	3.91077	adenosine deaminase, RNA specific B2 (inactive) [Source:HGNC Symbol;Acc:HGNC:227]
ENSG00000185800	DMWD	ENST00000270223	chr19:45769560-45792802	2.97467	dystrophia myotonica, WD repeat containing [Source:HGNC Symbol;Acc:HGNC:2936]
ENSG00000185885	IFITM1	ENST00000408968	chr11:307630-315272	1.80299	interferon induced transmembrane protein 1 [Source:HGNC Symbol;Acc:HGNC:5412]
ENSG00000186049	KRT73	ENST00000305748	chr12:52585580-52618559	3.472	keratin 73 [Source:HGNC Symbol;Acc:HGNC:28928]
ENSG00000186081	KRT5	ENST00000252242	chr12:52514574-52520687	-9999	keratin 5 [Source:HGNC Symbol;Acc:HGNC:6442]
ENSG00000186300	ZNF555	ENST00000334241	chr19:2841434-2860484	2.52728	zinc finger protein 555 [Source:HGNC Symbol;Acc:HGNC:28382]
ENSG00000186431	FCAR	ENST00000355524	chr19:54874247-54890472	9999	Fc fragment of IgA receptor [Source:HGNC Symbol;Acc:HGNC:3608]
ENSG00000186815	TPCN1	ENST00000335509	chr12:113195440-113298585	2.44994	two pore segment channel 1 [Source:HGNC Symbol;Acc:HGNC:18182]
ENSG00000186827	TNFRSF4	ENST00000379236	chr1:1211325-1214138	2.15408	TNF receptor superfamily member 4 [Source:HGNC Symbol;Acc:HGNC:11918]
ENSG00000186951	PPARA	ENST00000262735	chr22:46150520-46243756	3.86736	peroxisome proliferator activated receptor alpha [Source:HGNC Symbol;Acc:HGNC:9232]
ENSG00000186998	EMID1	ENST00000334018	chr22:29205850-29259597	2.76803	EMI domain containing 1 [Source:HGNC Symbol;Acc:HGNC:18036]
ENSG00000187244	BCAM	ENST00000270233	chr19:44809058-44821420	2.93169	basal cell adhesion molecule (Lutheran blood group) [Source:HGNC Symbol;Acc:HGNC:6722]
ENSG00000188010	MORN2	ENST00000340556	chr2:38875961-38975449	-1.53667	MORN repeat containing 2 [Source:HGNC Symbol;Acc:HGNC:30166]
ENSG00000188157	AGRN	ENST00000379370	chr1:1020122-1056118	1.72832	agrin [Source:HGNC Symbol;Acc:HGNC:329]
ENSG00000188227	ZNF793	ENST00000445217	chr19:37506938-37548762	-4.11607	zinc finger protein 793 [Source:HGNC Symbol;Acc:HGNC:33115]
ENSG00000188486	H2AFX	ENST00000530167	chr11:119093853-119095467	-1.83289	H2A histone family member X [Source:HGNC Symbol;Acc:HGNC:4739]
ENSG00000188573	FBLL1	ENST00000338333	chr5:168529115-168530634	9999	fibrillarin-like 1 [Source:HGNC Symbol;Acc:HGNC:35458]
ENSG00000188725	SMIM15	ENST00000339020	chr5:61157708-61162474	-2.34782	small integral membrane protein 15 [Source:HGNC Symbol;Acc:HGNC:33861]
ENSG00000188822	CNR2	ENST00000374472	chr1:23870525-23913362	-4.32765	cannabinoid receptor 2 [Source:HGNC Symbol;Acc:HGNC:2160]
ENSG00000188921	HACD4	ENST00000495827	chr9:20999514-21031636	-5.75704	3-hydroxyacyl-CoA dehydratase 4 [Source:HGNC Symbol;Acc:HGNC:20920]
ENSG00000189057	FAM111B	ENST00000343597	chr11:59107184-59127410	-2.29183	family with sequence similarity 111 member B [Source:HGNC Symbol;Acc:HGNC:24200]
ENSG00000189058	APOD	ENST00000343267	chr3:195568701-195584205	-9999	apolipoprotein D [Source:HGNC Symbol;Acc:HGNC:612]
ENSG00000189190	ZNF600	ENST00000338230	chr19:52764194-52786791	1.69986	zinc finger protein 600 [Source:HGNC Symbol;Acc:HGNC:30951]
ENSG00000189334	S100A14	ENST00000344616	chr1:153614254-153616986	-9999	S100 calcium binding protein A14 [Source:HGNC Symbol;Acc:HGNC:18901]
ENSG00000196126	HLA-DRB1	ENST00000360004	chr6:32578768-32589848	-4.4934	major histocompatibility complex, class II, DR beta 1 [Source:HGNC Symbol;Acc:HGNC:4948]
ENSG00000196155	PLEKHG4	ENST00000427155	chr16:67277509-67326763	2.12	pleckstrin homology and RhoGEF domain containing G4 [Source:HGNC Symbol;Acc:HGNC:24501]
ENSG00000196189	SEMA4A	ENST00000355014	chr1:156147365-156177752	-2.25653	semaphorin 4A [Source:HGNC Symbol;Acc:HGNC:10729]
ENSG00000196230	TUBB	ENST00000327892	chr6:30720200-30725426	-1.83068	tubulin beta class I [Source:HGNC Symbol;Acc:HGNC:20778]
ENSG00000196358	NTNG2	ENST00000393229	chr9:132161562-132244534	2.35456	netrin G2 [Source:HGNC Symbol;Acc:HGNC:14288]
ENSG00000196368	NUDT11	ENST00000375992	chrX:51490010-51496596	-9999	nudix hydrolase 11 [Source:HGNC Symbol;Acc:HGNC:18011]
ENSG00000196411	EPHB4	ENST00000358173	chr7:100802564-100867009	2.52863	EPH receptor B4 [Source:HGNC Symbol;Acc:HGNC:3395]
ENSG00000196581	AJAP1	ENST00000378191	chr1:4654699-4792534	5.12896	adherens junctions associated protein 1 [Source:HGNC Symbol;Acc:HGNC:30801]
ENSG00000196584	XRCC2	ENST00000359321	chr7:152644778-152676165	-1.98026	X-ray repair cross complementing 2 [Source:HGNC Symbol;Acc:HGNC:12829]
ENSG00000196684	HSH2D	ENST00000613986	chr19:16111628-16158575	1.77198	hematopoietic SH2 domain containing [Source:HGNC Symbol;Acc:HGNC:24920]
ENSG00000196843	ARID5A	ENST00000357485	chr2:96536742-96552638	1.60937	AT-rich interaction domain 5A [Source:HGNC Symbol;Acc:HGNC:17361]
ENSG00000197063	MAFG	ENST00000357736	chr17:81911938-81927714	1.54459	MAF bZIP transcription factor G [Source:HGNC Symbol;Acc:HGNC:6781]
ENSG00000197324	LRP10	ENST00000359591	chr14:22871612-22881580	-2.50191	LDL receptor related protein 10 [Source:HGNC Symbol;Acc:HGNC:14553]
ENSG00000197461	PDGFA	ENST00000402802	chr7:497257-520296	4.27062	platelet derived growth factor subunit A [Source:HGNC Symbol;Acc:HGNC:8799]
ENSG00000197747	S100A10	ENST00000368809	chr1:151982914-151994390	3.17526	S100 calcium binding protein A10 [Source:HGNC Symbol;Acc:HGNC:10487]
ENSG00000197747	S100A10	ENST00000368811	chr1:151982914-151994390	3.26286	S100 calcium binding protein A10 [Source:HGNC Symbol;Acc:HGNC:10487]
ENSG00000197757	HOXC6	ENST00000243108	chr12:53985064-54056030	9999	homeobox C6 [Source:HGNC Symbol;Acc:HGNC:5128]
ENSG00000197816	CCDC180	ENST00000529487	chr9:97307303-97378524	2.22386	coiled-coil domain containing 180 [Source:HGNC Symbol;Acc:HGNC:29303]
ENSG00000197872	FAM49A	ENST00000381323	chr2:16549430-16666331	2.36731	family with sequence similarity 49 member A [Source:HGNC Symbol;Acc:HGNC:25373]
ENSG00000197943	PLCG2	ENST00000564138	chr16:81739096-81962693	3.25474	phospholipase C gamma 2 [Source:HGNC Symbol;Acc:HGNC:9066]
ENSG00000197956	S100A6	ENST00000368719	chr1:153534598-153536244	4.42555	S100 calcium binding protein A6 [Source:HGNC Symbol;Acc:HGNC:10496]
ENSG00000198053	SIRPA	ENST00000356025	chr20:1894166-1940592	2.88298	signal regulatory protein alpha [Source:HGNC Symbol;Acc:HGNC:9662]
ENSG00000198055	GRK6	ENST00000355472	chr5:177402139-177442901	1.70139	G protein-coupled receptor kinase 6 [Source:HGNC Symbol;Acc:HGNC:4545]
ENSG00000198133	TMEM229B	ENST00000557006	chr14:67447083-67600309	1.765	transmembrane protein 229B [Source:HGNC Symbol;Acc:HGNC:20130]
ENSG00000198176	TFDP1	ENST00000375370	chr13:113584720-113641470	-2.88385	transcription factor Dp-1 [Source:HGNC Symbol;Acc:HGNC:11749]
ENSG00000198353	HOXC4	ENST00000430889	chr12:53985064-54056030	9999	homeobox C4 [Source:HGNC Symbol;Acc:HGNC:5126]
ENSG00000198642	KLHL9	ENST00000359039	chr9:21329670-21335380	-6.42307	kelch like family member 9 [Source:HGNC Symbol;Acc:HGNC:18732]
ENSG00000198722	UNC13B	ENST00000378495	chr9:35161962-35405338	4.04808	unc-13 homolog B [Source:HGNC Symbol;Acc:HGNC:12566]
ENSG00000198743	SLC5A3	ENST00000381151	chr21:34073218-34143034	2.43725	solute carrier family 5 member 3 [Source:HGNC Symbol;Acc:HGNC:11038]
ENSG00000198795	ZNF521	ENST00000361524	chr18:25061920-25352287	4.15864	zinc finger protein 521 [Source:HGNC Symbol;Acc:HGNC:24605]
ENSG00000198830	HMGN2	ENST00000361427	chr1:26472449-26475972	-1.78032	high mobility group nucleosomal binding domain 2 [Source:HGNC Symbol;Acc:HGNC:4986]
ENSG00000198853	RUSC2	ENST00000361226	chr9:35490126-35563899	2.1226	RUN and SH3 domain containing 2 [Source:HGNC Symbol;Acc:HGNC:23625]
ENSG00000198873	GRK5	ENST00000392870	chr10:119207588-119459742	1.85367	G protein-coupled receptor kinase 5 [Source:HGNC Symbol;Acc:HGNC:4544]
ENSG00000198932	GPRASP1	ENST00000361600	chrX:102651365-102659083	1.60545	G protein-coupled receptor associated sorting protein 1 [Source:HGNC Symbol;Acc:HGNC:24834]
ENSG00000198933	TBKBP1	ENST00000361722	chr17:47694080-47712050	1.84068	TBK1 binding protein 1 [Source:HGNC Symbol;Acc:HGNC:30140]
ENSG00000198937	CCDC167	ENST00000373408	chr6:37482919-37499922	-1.6069	coiled-coil domain containing 167 [Source:HGNC Symbol;Acc:HGNC:21239]
ENSG00000198963	RORB	ENST00000376896	chr9:74497364-74693177	5.74083	RAR related orphan receptor B [Source:HGNC Symbol;Acc:HGNC:10259]
ENSG00000203760	CENPW	ENST00000368328	chr6:126340173-126348875	-2.3704	centromere protein W [Source:HGNC Symbol;Acc:HGNC:21488]
ENSG00000204103	MAFB	ENST00000373313	chr20:40685847-40689240	2.27748	MAF bZIP transcription factor B [Source:HGNC Symbol;Acc:HGNC:6408]
ENSG00000204287	HLA-DRA	ENST00000395388	chr6:32439841-32445046	-6.37035	major histocompatibility complex, class II, DR alpha [Source:HGNC Symbol;Acc:HGNC:4947]
ENSG00000204388	HSPA1B	ENST00000375650	chr6:31827734-31830255	-3.41249	heat shock protein family A (Hsp70) member 1B [Source:HGNC Symbol;Acc:HGNC:5233]
ENSG00000204682	CASC10	ENST00000377113	chr10:21492657-21497262	-1.72382	cancer susceptibility 10 [Source:HGNC Symbol;Acc:HGNC:31448]
ENSG00000204839	MROH6	ENST00000398882	chr8:143566186-143572971	2.42686	maestro heat like repeat family member 6 [Source:HGNC Symbol;Acc:HGNC:27814]
ENSG00000205978	NYNRIN	ENST00000382554	chr14:24398785-24419445	1.5446	NYN domain and retroviral integrase containing [Source:HGNC Symbol;Acc:HGNC:20165]
ENSG00000206127	GOLGA8O	ENST00000509311	chr15:32445105-32455634	3.69913	golgin A8 family member O [Source:HGNC Symbol;Acc:HGNC:44406]
ENSG00000206503	HLA-A	ENST00000376809	chr6:29941259-29945884	1.884	major histocompatibility complex, class I, A [Source:HGNC Symbol;Acc:HGNC:4931]
ENSG00000213390	ARHGAP19	ENST00000358531	chr10:96998036-97292673	-1.99548	Rho GTPase activating protein 19 [Source:HGNC Symbol;Acc:HGNC:23724]
ENSG00000213658	LAT	ENST00000360872	chr16:28984825-28990783	3.19581	linker for activation of T-cells [Source:HGNC Symbol;Acc:HGNC:18874]
ENSG00000213949	ITGA1	ENST00000282588	chr5:52787895-52959210	1.69588	integrin subunit alpha 1 [Source:HGNC Symbol;Acc:HGNC:6134]
ENSG00000214022	REPIN1	ENST00000425389	chr7:150368188-150398631	-1.54252	replication initiator 1 [Source:HGNC Symbol;Acc:HGNC:17922]
ENSG00000214595	EML6	ENST00000356458	chr2:54723498-54972025	2.24126	echinoderm microtubule associated protein like 6 [Source:HGNC Symbol;Acc:HGNC:35412]
ENSG00000217555	CKLF	ENST00000264001	chr16:66552562-66579137	1.70696	chemokine like factor [Source:HGNC Symbol;Acc:HGNC:13253]
ENSG00000219481	NBPF1	ENST00000430580	chr1:16562318-16613562	1.8687	NBPF member 1 [Source:HGNC Symbol;Acc:HGNC:26088]
ENSG00000223609	HBD	ENST00000380299	chr11:5232677-5235370	9999	hemoglobin subunit delta [Source:HGNC Symbol;Acc:HGNC:4829]
ENSG00000228716	DHFR	ENST00000439211	chr5:80626227-80876460	-1.57161	dihydrofolate reductase [Source:HGNC Symbol;Acc:HGNC:2861]
ENSG00000231389	HLA-DPA1	ENST00000419277	chr6:33064568-33087201	-6.25302	major histocompatibility complex, class II, DP alpha 1 [Source:HGNC Symbol;Acc:HGNC:4938]
ENSG00000232629	HLA-DQB2	ENST00000411527	chr6:32756097-32763534	-9999	major histocompatibility complex, class II, DQ beta 2 [Source:HGNC Symbol;Acc:HGNC:4945]
ENSG00000232653	GOLGA8N	ENST00000448387	chr15:32593455-32607310	3.4872	golgin A8 family member N [Source:HGNC Symbol;Acc:HGNC:44405]
ENSG00000232810	TNF	ENST00000449264	chr6:31575466-31578690	1.87308	tumor necrosis factor [Source:HGNC Symbol;Acc:HGNC:11892]
ENSG00000237649	KIFC1	ENST00000428849	chr6:33391535-33409924	-1.85016	kinesin family member C1 [Source:HGNC Symbol;Acc:HGNC:6389]
ENSG00000243716	NPIPB5	ENST00000517539	chr16:22478755-22536521	1.88693	nuclear pore complex interacting protein family member B5 [Source:HGNC Symbol;Acc:HGNC:37233]
ENSG00000246705	H2AFJ	ENST00000544848	chr12:14774382-14778002	-2.20234	H2A histone family member J [Source:HGNC Symbol;Acc:HGNC:14456]
ENSG00000251322	SHANK3	ENST00000262795	chr22:50671560-50733298	3.38229	SH3 and multiple ankyrin repeat domains 3 [Source:HGNC Symbol;Acc:HGNC:14294]
ENSG00000253276	CCDC71L	ENST00000523505	chr7:106656764-106660996	-1.69049	coiled-coil domain containing 71 like [Source:HGNC Symbol;Acc:HGNC:26685]
ENSG00000256229	ZNF486	ENST00000335117	chr19:20167227-20200490	-3.92322	zinc finger protein 486 [Source:HGNC Symbol;Acc:HGNC:20807]
ENSG00000256771	ZNF253	ENST00000589717	chr19:19865885-19894674	-2.2056	zinc finger protein 253 [Source:HGNC Symbol;Acc:HGNC:13497]
ENSG00000261794	GOLGA8H	ENST00000566740	chr15:30604125-30614561	2.45195	golgin A8 family member H [Source:HGNC Symbol;Acc:HGNC:37443]
ENSG00000262179	AL139392.1	ENST00000573382	chr6:44216938-44218236	-9999	Homo sapiens uncharacterized LOC101929726 (LOC101929726), transcript variant 2, mRNA. [Source:RefSeq mRNA;Acc:NM_001347931]
ENSG00000262655	SPON1	ENST00000576479	chr11:13962688-14267884	2.144	spondin 1 [Source:HGNC Symbol;Acc:HGNC:11252]
ENSG00000272398	CD24	ENST00000606017	chr6:106969830-106975627	3.25407	CD24 molecule [Source:HGNC Symbol;Acc:HGNC:1645]
ENSG00000273604	EPOP	ENST00000621654	chr17:38671702-38675421	3.21815	elongin BC and polycomb repressive complex 2 associated protein [Source:HGNC Symbol;Acc:HGNC:34493]
ENSG00000273703	HIST1H2BM	ENST00000621112	chr6:27815043-27815424	-9999	histone cluster 1 H2B family member m [Source:HGNC Symbol;Acc:HGNC:4750]
ENSG00000273802	HIST1H2BG	ENST00000541790	chr6:26215158-26216692	-3.03606	histone cluster 1 H2B family member g [Source:HGNC Symbol;Acc:HGNC:4746]
ENSG00000276368	HIST1H2AJ	ENST00000333151	chr6:27814353-27814740	-9999	histone cluster 1 H2A family member j [Source:HGNC Symbol;Acc:HGNC:4727]
ENSG00000276966	HIST1H4E	ENST00000615164	chr6:26204551-26206038	-1.64946	histone cluster 1 H4 family member e [Source:HGNC Symbol;Acc:HGNC:4790]
ENSG00000277443	MARCKS	ENST00000612661	chr6:113857361-113863471	-6.20264	myristoylated alanine rich protein kinase C substrate [Source:HGNC Symbol;Acc:HGNC:6759]
ENSG00000283787	AC051649.2	ENST00000640310	chr11:1852969-1892267	1.76068
ENSG00000008516	MMP25	ENST00000336577	chr16:3046680-3060726	2.0199	matrix metallopeptidase 25 [Source:HGNC Symbol;Acc:HGNC:14246]
ENSG00000071073	MGAT4A	ENST00000264968	chr2:98619105-98731126	1.63575	mannosyl (alpha-1,3-)-glycoprotein beta-1,4-N-acetylglucosaminyltransferase, isozyme A [Source:HGNC Symbol;Acc:HGNC:7047]
ENSG00000100385	IL2RB	ENST00000216223	chr22:37125837-37175054	3.10702	interleukin 2 receptor subunit beta [Source:HGNC Symbol;Acc:HGNC:6009]
ENSG00000105371	ICAM4	ENST00000380770	chr19:10286966-10288522	2.32506	intercellular adhesion molecule 4 (Landsteiner-Wiener blood group) [Source:HGNC Symbol;Acc:HGNC:5347]
ENSG00000105426	PTPRS	ENST00000588012	chr19:5158494-5340803	4.16173	protein tyrosine phosphatase, receptor type S [Source:HGNC Symbol;Acc:HGNC:9681]
ENSG00000110628	SLC22A18	ENST00000312221	chr11:2887779-2925246	2.52152	solute carrier family 22 member 18 [Source:HGNC Symbol;Acc:HGNC:10964]
ENSG00000119950	MXI1	ENST00000239007	chr10:110207604-110287365	2.66741	MAX interactor 1, dimerization protein [Source:HGNC Symbol;Acc:HGNC:7534]
ENSG00000125533	BHLHE23	ENST00000612929	chr20:63005926-63007035	-2.29109	basic helix-loop-helix family member e23 [Source:HGNC Symbol;Acc:HGNC:16093]
ENSG00000158714	SLAMF8	ENST00000289707	chr1:159826749-159900163	2.08039	SLAM family member 8 [Source:HGNC Symbol;Acc:HGNC:21391]
ENSG00000164104	HMGB2	ENST00000446922	chr4:173331694-173335125	-2.21278	high mobility group box 2 [Source:HGNC Symbol;Acc:HGNC:5000]
ENSG00000173334	TRIB1	ENST00000311922	chr8:125430320-125438405	-1.82681	tribbles pseudokinase 1 [Source:HGNC Symbol;Acc:HGNC:16891]
ENSG00000178726	THBD	ENST00000377103	chr20:23045632-23049741	-2.35277	thrombomodulin [Source:HGNC Symbol;Acc:HGNC:11784]
ENSG00000182983	ZNF662	ENST00000328199	chr3:42804751-43060211	2.66103	zinc finger protein 662 [Source:HGNC Symbol;Acc:HGNC:31930]
ENSG00000185386	MAPK11	ENST00000330651	chr22:50263712-50270767	3.31414	mitogen-activated protein kinase 11 [Source:HGNC Symbol;Acc:HGNC:6873]
ENSG00000188266	HYKK	ENST00000569878	chr15:78507563-78537372	2.23771	hydroxylysine kinase [Source:HGNC Symbol;Acc:HGNC:34403]
ENSG00000196470	SIAH1	ENST00000380006	chr16:48166909-48448402	1.5597	siah E3 ubiquitin protein ligase 1 [Source:HGNC Symbol;Acc:HGNC:10857]
ENSG00000197472	ZNF695	ENST00000339986	chr1:246945546-247078811	-1.54148	zinc finger protein 695 [Source:HGNC Symbol;Acc:HGNC:30954]
ENSG00000223865	HLA-DPB1	ENST00000418931	chr6:33064568-33087201	-5.91384	major histocompatibility complex, class II, DP beta 1 [Source:HGNC Symbol;Acc:HGNC:4940]
ENSG00000273983	HIST1H3G	ENST00000614378	chr6:26269404-26271815	-2.77902	histone cluster 1 H3 family member g [Source:HGNC Symbol;Acc:HGNC:4772]
ENSG00000007312	CD79B	ENST00000006750	chr17:63928739-63932354	1.94191	CD79b molecule [Source:HGNC Symbol;Acc:HGNC:1699]
ENSG00000020181	ADGRA2	ENST00000412232	chr8:37784190-37849904	2.91424	adhesion G protein-coupled receptor A2 [Source:HGNC Symbol;Acc:HGNC:17849]
ENSG00000077713	SLC25A43	ENST00000217909	chrX:119399059-119454478	1.98209	solute carrier family 25 member 43 [Source:HGNC Symbol;Acc:HGNC:30557]
ENSG00000080644	CHRNA3	ENST00000326828	chr15:78565519-78621295	-1.99138	cholinergic receptor nicotinic alpha 3 subunit [Source:HGNC Symbol;Acc:HGNC:1957]
ENSG00000103404	USP31	ENST00000219689	chr16:23061353-23149270	2.01449	ubiquitin specific peptidase 31 [Source:HGNC Symbol;Acc:HGNC:20060]
ENSG00000105968	H2AFV	ENST00000308153	chr7:44826790-44848083	-2.25271	H2A histone family member V [Source:HGNC Symbol;Acc:HGNC:20664]
ENSG00000106399	RPA3	ENST00000396682	chr7:7636517-7968020	-1.55776	replication protein A3 [Source:HGNC Symbol;Acc:HGNC:10291]
ENSG00000108840	HDAC5	ENST00000225983	chr17:44076745-44123702	2.15215	histone deacetylase 5 [Source:HGNC Symbol;Acc:HGNC:14068]
ENSG00000120217	CD274	ENST00000381577	chr9:5450502-5470566	-3.12978	CD274 molecule [Source:HGNC Symbol;Acc:HGNC:17635]
ENSG00000123454	DBH	ENST00000393056	chr9:133636359-133739955	2.84821	dopamine beta-hydroxylase [Source:HGNC Symbol;Acc:HGNC:2689]
ENSG00000125733	TRIP10	ENST00000313285	chr19:6737924-6751526	2.92988	thyroid hormone receptor interactor 10 [Source:HGNC Symbol;Acc:HGNC:12304]
ENSG00000127948	POR	ENST00000461988	chr7:75899199-75994659	1.71742	cytochrome p450 oxidoreductase [Source:HGNC Symbol;Acc:HGNC:9208]
ENSG00000137070	IL11RA	ENST00000555003	chr9:34637966-34664048	2.00341	interleukin 11 receptor subunit alpha [Source:HGNC Symbol;Acc:HGNC:5967]
ENSG00000138778	CENPE	ENST00000265148	chr4:103105805-103198409	-2.10862	centromere protein E [Source:HGNC Symbol;Acc:HGNC:1856]
ENSG00000147650	LRP12	ENST00000276654	chr8:104489230-104589024	1.93509	LDL receptor related protein 12 [Source:HGNC Symbol;Acc:HGNC:31708]
ENSG00000151116	UEVLD	ENST00000396197	chr11:18529608-18588747	-3.52992	UEV and lactate/malate dehyrogenase domains [Source:HGNC Symbol;Acc:HGNC:30866]
ENSG00000171680	PLEKHG5	ENST00000340850	chr1:6424787-6520061	1.75893	pleckstrin homology and RhoGEF domain containing G5 [Source:HGNC Symbol;Acc:HGNC:29105]
ENSG00000174233	ADCY6	ENST00000307885	chr12:48766193-48789037	2.27713	adenylate cyclase 6 [Source:HGNC Symbol;Acc:HGNC:237]
ENSG00000174348	PODN	ENST00000312553	chr1:53062051-53085502	-2.72697	podocan [Source:HGNC Symbol;Acc:HGNC:23174]
ENSG00000175279	CENPS	ENST00000309048	chr1:10430101-10452153	-1.61335	centromere protein S [Source:HGNC Symbol;Acc:HGNC:23163]
ENSG00000198901	PRC1	ENST00000394249	chr15:90966037-91022696	-2.03256	protein regulator of cytokinesis 1 [Source:HGNC Symbol;Acc:HGNC:9341]
ENSG00000268043	NBPF12	ENST00000617931	chr1:146938743-146996202	1.72518	NBPF member 12 [Source:HGNC Symbol;Acc:HGNC:24297]
ENSG00000277075	HIST1H2AE	ENST00000303910	chr6:26216974-26217483	-1.50824	histone cluster 1 H2A family member e [Source:HGNC Symbol;Acc:HGNC:4724]
ENSG00000077721	UBE2A	ENST00000371558	chrX:119574466-119605895	-1.73155	ubiquitin conjugating enzyme E2 A [Source:HGNC Symbol;Acc:HGNC:12472]
ENSG00000102265	TIMP1	ENST00000218388	chrX:47561099-47619943	2.07746	TIMP metallopeptidase inhibitor 1 [Source:HGNC Symbol;Acc:HGNC:11820]
ENSG00000137166	FOXP4	ENST00000373063	chr6:41546425-41602384	4.66965	forkhead box P4 [Source:HGNC Symbol;Acc:HGNC:20842]
ENSG00000157617	C2CD2	ENST00000380486	chr21:41885111-41953890	1.91011	C2 calcium dependent domain containing 2 [Source:HGNC Symbol;Acc:HGNC:1266]
ENSG00000163554	SPTA1	ENST00000368147	chr1:158610705-158686698	1.81311	spectrin alpha, erythrocytic 1 [Source:HGNC Symbol;Acc:HGNC:11272]
ENSG00000164405	UQCRQ	ENST00000378667	chr5:132861180-132868031	-1.66061	ubiquinol-cytochrome c reductase complex III subunit VII [Source:HGNC Symbol;Acc:HGNC:29594]
ENSG00000173530	TNFRSF10D	ENST00000312584	chr8:23135587-23164030	2.86321	TNF receptor superfamily member 10d [Source:HGNC Symbol;Acc:HGNC:11907]
ENSG00000179604	CDC42EP4	ENST00000335793	chr17:73283623-73312175	-1.57693	CDC42 effector protein 4 [Source:HGNC Symbol;Acc:HGNC:17147]
ENSG00000205560	CPT1B	ENST00000405237	chr22:50568860-50613981	2.37221	carnitine palmitoyltransferase 1B [Source:HGNC Symbol;Acc:HGNC:2329]
ENSG00000213413	PVRIG	ENST00000317271	chr7:100177562-100272218	-1.56936	poliovirus receptor related immunoglobulin domain containing [Source:HGNC Symbol;Acc:HGNC:32190]
ENSG00000086506	HBQ1	ENST00000199708	chr16:180452-181181	9999	hemoglobin subunit theta 1 [Source:HGNC Symbol;Acc:HGNC:4833]
ENSG00000109805	NCAPG	ENST00000251496	chr4:17810901-18021876	-2.04754	non-SMC condensin I complex subunit G [Source:HGNC Symbol;Acc:HGNC:24304]
ENSG00000110002	VWA5A	ENST00000392748	chr11:124115361-124147721	-1.58338	von Willebrand factor A domain containing 5A [Source:HGNC Symbol;Acc:HGNC:6658]
ENSG00000112312	GMNN	ENST00000356509	chr6:24774930-24786099	-1.56363	geminin, DNA replication inhibitor [Source:HGNC Symbol;Acc:HGNC:17493]
ENSG00000114126	TFDP2	ENST00000486111	chr3:141944427-142149544	-2.04936	transcription factor Dp-2 [Source:HGNC Symbol;Acc:HGNC:11751]
ENSG00000115548	KDM3A	ENST00000312912	chr2:86440646-86492716	2.21541	lysine demethylase 3A [Source:HGNC Symbol;Acc:HGNC:20815]
ENSG00000116138	DNAJC16	ENST00000375847	chr1:15526812-15592379	1.53178	DnaJ heat shock protein family (Hsp40) member C16 [Source:HGNC Symbol;Acc:HGNC:29157]
ENSG00000126001	CEP250	ENST00000397527	chr20:35455163-35519281	1.77655	centrosomal protein 250 [Source:HGNC Symbol;Acc:HGNC:1859]
ENSG00000151079	AC005833.1	ENST00000280684	chr12:4562203-4851927	2.3717	Potassium voltage-gated channel subfamily A member 6 [Source:UniProtKB/Swiss-Prot;Acc:P17658]
ENSG00000159182	PRAC1	ENST00000290294	chr17:48721718-48722522	9999	PRAC1 small nuclear protein [Source:HGNC Symbol;Acc:HGNC:30591]
ENSG00000162772	ATF3	ENST00000341491	chr1:212565333-212620777	-1.78898	activating transcription factor 3 [Source:HGNC Symbol;Acc:HGNC:785]
ENSG00000178498	DTX3	ENST00000548198	chr12:57604621-57609804	1.90672	deltex E3 ubiquitin ligase 3 [Source:HGNC Symbol;Acc:HGNC:24457]
ENSG00000187961	KLHL17	ENST00000338591	chr1:960586-965715	2.05585	kelch like family member 17 [Source:HGNC Symbol;Acc:HGNC:24023]
ENSG00000197629	MPEG1	ENST00000361050	chr11:59171429-59212951	-2.80595	macrophage expressed 1 [Source:HGNC Symbol;Acc:HGNC:29619]
ENSG00000051180	RAD51	ENST00000267868	chr15:40694773-40732339	-1.67263	RAD51 recombinase [Source:HGNC Symbol;Acc:HGNC:9817]
ENSG00000086730	LAT2	ENST00000344995	chr7:74199651-74229834	2.11157	linker for activation of T-cells family member 2 [Source:HGNC Symbol;Acc:HGNC:12749]
ENSG00000099985	OSM	ENST00000215781	chr22:30262828-30266840	-2.16114	oncostatin M [Source:HGNC Symbol;Acc:HGNC:8506]
ENSG00000106665	CLIP2	ENST00000223398	chr7:74289474-74405943	2.04674	CAP-Gly domain containing linker protein 2 [Source:HGNC Symbol;Acc:HGNC:2586]
ENSG00000148841	ITPRIP	ENST00000358187	chr10:104309697-104338404	-1.97314	inositol 1,4,5-trisphosphate receptor interacting protein [Source:HGNC Symbol;Acc:HGNC:29370]
ENSG00000151117	TMEM86A	ENST00000280734	chr11:18693121-18726230	-1.6739	transmembrane protein 86A [Source:HGNC Symbol;Acc:HGNC:26890]
ENSG00000166025	AMOTL1	ENST00000433060	chr11:94706430-94876753	-2.60102	angiomotin like 1 [Source:HGNC Symbol;Acc:HGNC:17811]
ENSG00000196923	PDLIM7	ENST00000355841	chr5:177483393-177497606	2.32044	PDZ and LIM domain 7 [Source:HGNC Symbol;Acc:HGNC:22958]
ENSG00000244734	HBB	ENST00000335295	chr11:5225463-5229395	4.77113	hemoglobin subunit beta [Source:HGNC Symbol;Acc:HGNC:4827]
ENSG00000111450	STX2	ENST00000392373	chr12:130789599-130839266	1.90853	syntaxin 2 [Source:HGNC Symbol;Acc:HGNC:3403]
ENSG00000115042	FAHD2A	ENST00000447036	chr2:95402720-95416616	-2.31994	fumarylacetoacetate hydrolase domain containing 2A [Source:HGNC Symbol;Acc:HGNC:24252]
ENSG00000130589	HELZ2	ENST00000467148	chr20:63558085-63574262	3.20141	helicase with zinc finger 2 [Source:HGNC Symbol;Acc:HGNC:30021]
ENSG00000132122	SPATA6	ENST00000371847	chr1:48295371-48472208	2.21867	spermatogenesis associated 6 [Source:HGNC Symbol;Acc:HGNC:18309]
ENSG00000136158	SPRY2	ENST00000377102	chr13:80335975-80340951	2.39386	sprouty RTK signaling antagonist 2 [Source:HGNC Symbol;Acc:HGNC:11270]
ENSG00000138688	KIAA1109	ENST00000264501	chr4:122152332-122362758	1.98899	KIAA1109 [Source:HGNC Symbol;Acc:HGNC:26953]
ENSG00000143179	UCK2	ENST00000367879	chr1:165724292-165911618	-2.54112	uridine-cytidine kinase 2 [Source:HGNC Symbol;Acc:HGNC:12562]
ENSG00000146242	TPBG	ENST00000535040	chr6:82363205-82370828	3.20663	trophoblast glycoprotein [Source:HGNC Symbol;Acc:HGNC:12004]
ENSG00000157933	SKI	ENST00000378536	chr1:2228694-2310219	1.60157	SKI proto-oncogene [Source:HGNC Symbol;Acc:HGNC:10896]
ENSG00000158373	HIST1H2BD	ENST00000377777	chr6:26158145-26171349	-2.11245	histone cluster 1 H2B family member d [Source:HGNC Symbol;Acc:HGNC:4747]
ENSG00000172785	CBWD1	ENST00000356521	chr9:121037-179147	-2.50612	COBW domain containing 1 [Source:HGNC Symbol;Acc:HGNC:17134]
ENSG00000178234	GALNT11	ENST00000430044	chr7:152025673-152122347	-4.07176	polypeptide N-acetylgalactosaminyltransferase 11 [Source:HGNC Symbol;Acc:HGNC:19875]
ENSG00000196208	GREB1	ENST00000234142	chr2:11482340-11642990	4.74854	growth regulation by estrogen in breast cancer 1 [Source:HGNC Symbol;Acc:HGNC:24885]
ENSG00000215784	FAM72D	ENST00000400889	chr1:145095999-145112696	-2.49774	family with sequence similarity 72 member D [Source:HGNC Symbol;Acc:HGNC:33593]
ENSG00000262209	PCDHGB3	ENST00000576222	chr5:141330570-141512981	3.25039	protocadherin gamma subfamily B, 3 [Source:HGNC Symbol;Acc:HGNC:8710]
ENSG00000130413	STK33	ENST00000447869	chr11:8391827-8594289	-2.62532	serine/threonine kinase 33 [Source:HGNC Symbol;Acc:HGNC:14568]
ENSG00000140534	TICRR	ENST00000268138	chr15:89575481-89655451	-2.05079	TOPBP1 interacting checkpoint and replication regulator [Source:HGNC Symbol;Acc:HGNC:28704]
ENSG00000161405	IKZF3	ENST00000346872	chr17:39757714-39864188	2.93829	IKAROS family zinc finger 3 [Source:HGNC Symbol;Acc:HGNC:13178]
ENSG00000166289	PLEKHF1	ENST00000436066	chr19:29665055-29675457	2.57692	pleckstrin homology and FYVE domain containing 1 [Source:HGNC Symbol;Acc:HGNC:20764]
ENSG00000169184	MN1	ENST00000302326	chr22:27748276-27801498	-2.64664	MN1 proto-oncogene, transcriptional regulator [Source:HGNC Symbol;Acc:HGNC:7180]
ENSG00000169330	KIAA1024	ENST00000305428	chr15:79432515-79472553	1.63079	KIAA1024 [Source:HGNC Symbol;Acc:HGNC:29172]
ENSG00000171208	NETO2	ENST00000562435	chr16:47077702-47143997	3.77641	neuropilin and tolloid like 2 [Source:HGNC Symbol;Acc:HGNC:14644]
ENSG00000172780	RAB43	ENST00000393308	chr3:129087568-129161293	3.06928	RAB43, member RAS oncogene family [Source:HGNC Symbol;Acc:HGNC:19983]
ENSG00000185527	PDE6G	ENST00000571004	chr17:81650458-81663112	2.24499	phosphodiesterase 6G [Source:HGNC Symbol;Acc:HGNC:8789]
ENSG00000186654	PRR5	ENST00000336985	chr22:44668546-44862788	-2.74659	proline rich 5 [Source:HGNC Symbol;Acc:HGNC:31682]
ENSG00000085999	RAD54L	ENST00000371975	chr1:46247687-46303608	-1.57842	RAD54 like (S. cerevisiae) [Source:HGNC Symbol;Acc:HGNC:9826]
ENSG00000088808	PPP1R13B	ENST00000202556	chr14:103733751-103847590	2.68098	protein phosphatase 1 regulatory subunit 13B [Source:HGNC Symbol;Acc:HGNC:14950]
ENSG00000115461	IGFBP5	ENST00000233813	chr2:216672104-216695525	3.46251	insulin like growth factor binding protein 5 [Source:HGNC Symbol;Acc:HGNC:5474]
ENSG00000155893	PXYLP1	ENST00000393010	chr3:141228725-141449792	-2.52314	2-phosphoxylose phosphatase 1 [Source:HGNC Symbol;Acc:HGNC:26303]
ENSG00000164362	TERT	ENST00000310581	chr5:1252843-1295069	-1.56903	telomerase reverse transcriptase [Source:HGNC Symbol;Acc:HGNC:11730]
ENSG00000167554	ZNF610	ENST00000321287	chr19:52336244-52367778	3.01356	zinc finger protein 610 [Source:HGNC Symbol;Acc:HGNC:26687]
ENSG00000185156	MFSD6L	ENST00000329805	chr17:8797161-8799349	1.61284	major facilitator superfamily domain containing 6 like [Source:HGNC Symbol;Acc:HGNC:26656]
ENSG00000198435	NRARP	ENST00000356628	chr9:137300481-137302251	-2.09935	NOTCH-regulated ankyrin repeat protein [Source:HGNC Symbol;Acc:HGNC:33843]
ENSG00000204389	HSPA1A	ENST00000375651	chr6:31815463-31817946	-1.55209	heat shock protein family A (Hsp70) member 1A [Source:HGNC Symbol;Acc:HGNC:5232]
ENSG00000088812	ATRN	ENST00000262919	chr20:3470987-3651122	3.17652	attractin [Source:HGNC Symbol;Acc:HGNC:885]
ENSG00000104689	TNFRSF10A	ENST00000221132	chr8:23190451-23225126	4.03913	TNF receptor superfamily member 10a [Source:HGNC Symbol;Acc:HGNC:11904]
ENSG00000110400	NECTIN1	ENST00000264025	chr11:119623407-119729084	3.92773	nectin cell adhesion molecule 1 [Source:HGNC Symbol;Acc:HGNC:9706]
ENSG00000112984	KIF20A	ENST00000394894	chr5:138139765-138213343	-1.78914	kinesin family member 20A [Source:HGNC Symbol;Acc:HGNC:9787]
ENSG00000113648	H2AFY	ENST00000511689	chr5:135333899-135399914	-1.68675	H2A histone family member Y [Source:HGNC Symbol;Acc:HGNC:4740]
ENSG00000163053	SLC16A14	ENST00000295190	chr2:230034973-230068999	-2.64808	solute carrier family 16 member 14 [Source:HGNC Symbol;Acc:HGNC:26417]
ENSG00000039523	RIPOR1	ENST00000042381	chr16:67518417-67546788	2.70025	RHO family interacting cell polarization regulator 1 [Source:HGNC Symbol;Acc:HGNC:25836]
ENSG00000101363	MANBAL	ENST00000373606	chr20:37289637-37317260	-1.59958	mannosidase beta like [Source:HGNC Symbol;Acc:HGNC:15799]
ENSG00000156381	ANKRD9	ENST00000286918	chr14:102362962-102509799	1.67258	ankyrin repeat domain 9 [Source:HGNC Symbol;Acc:HGNC:20096]
ENSG00000184489	PTP4A3	ENST00000329397	chr8:141391992-141432454	2.19046	protein tyrosine phosphatase type IVA, member 3 [Source:HGNC Symbol;Acc:HGNC:9636]
ENSG00000131724	IL13RA1	ENST00000371666	chrX:118727571-118794539	-2.48669	interleukin 13 receptor subunit alpha 1 [Source:HGNC Symbol;Acc:HGNC:5974]
ENSG00000139112	GABARAPL1	ENST00000266458	chr12:10212457-10223130	-1.71037	GABA type A receptor associated protein like 1 [Source:HGNC Symbol;Acc:HGNC:4068]
ENSG00000198925	ATG9A	ENST00000396761	chr2:219209767-219229717	-1.69184	autophagy related 9A [Source:HGNC Symbol;Acc:HGNC:22408]
ENSG00000254206	NPIPB11	ENST00000524087	chr16:29381353-29404029	2.908	nuclear pore complex interacting protein family member B11 [Source:HGNC Symbol;Acc:HGNC:37453]
ENSG00000049769	PPP1R3F	ENST00000055335	chrX:49269842-49301461	-1.53322	protein phosphatase 1 regulatory subunit 3F [Source:HGNC Symbol;Acc:HGNC:14944]
ENSG00000164849	GPR146	ENST00000397095	chr7:996985-1138260	2.26498	G protein-coupled receptor 146 [Source:HGNC Symbol;Acc:HGNC:21718]
ENSG00000185338	SOCS1	ENST00000332029	chr16:11249618-11351762	-3.90043	suppressor of cytokine signaling 1 [Source:HGNC Symbol;Acc:HGNC:19383]
ENSG00000071205	ARHGAP10	ENST00000336498	chr4:147731752-148072780	-3.27674	Rho GTPase activating protein 10 [Source:HGNC Symbol;Acc:HGNC:26099]
ENSG00000167617	CDC42EP5	ENST00000301200	chr19:54465025-54473264	-9999	CDC42 effector protein 5 [Source:HGNC Symbol;Acc:HGNC:17408]
ENSG00000177707	NECTIN3	ENST00000485303	chr3:111070070-111275563	4.94943	nectin cell adhesion molecule 3 [Source:HGNC Symbol;Acc:HGNC:17664]
ENSG00000184574	LPAR5	ENST00000431922	chr12:6618834-6636447	2.47542	lysophosphatidic acid receptor 5 [Source:HGNC Symbol;Acc:HGNC:13307]
ENSG00000073008	PVR	ENST00000425690	chr19:44643797-44684359	-2.05229	poliovirus receptor [Source:HGNC Symbol;Acc:HGNC:9705]
ENSG00000075702	WDR62	ENST00000270301	chr19:36054880-36105106	-1.76122	WD repeat domain 62 [Source:HGNC Symbol;Acc:HGNC:24502]
ENSG00000077984	CST7	ENST00000480798	chr20:24949229-24959928	2.96423	cystatin F [Source:HGNC Symbol;Acc:HGNC:2479]
ENSG00000123080	CDKN2C	ENST00000371761	chr1:50960744-50974633	1.72809	cyclin dependent kinase inhibitor 2C [Source:HGNC Symbol;Acc:HGNC:1789]
ENSG00000137726	FXYD6	ENST00000526014	chr11:117427772-117877486	1.70248	FXYD domain containing ion transport regulator 6 [Source:HGNC Symbol;Acc:HGNC:4030]
ENSG00000277258	PCGF2	ENST00000620225	chr17:38730234-38749817	4.76988	polycomb group ring finger 2 [Source:HGNC Symbol;Acc:HGNC:12929]
ENSG00000172828	CES3	ENST00000303334	chr16:66961224-66975184	2.78639	carboxylesterase 3 [Source:HGNC Symbol;Acc:HGNC:1865]
ENSG00000177045	SIX5	ENST00000317578	chr19:45764784-45769226	3.61336	SIX homeobox 5 [Source:HGNC Symbol;Acc:HGNC:10891]
ENSG00000232434	C9orf172	ENST00000436881	chr9:136844414-136860799	2.11441	chromosome 9 open reading frame 172 [Source:HGNC Symbol;Acc:HGNC:37284]
ENSG00000047230	CTPS2	ENST00000380241	chrX:16588002-16712936	1.93058	CTP synthase 2 [Source:HGNC Symbol;Acc:HGNC:2520]
ENSG00000102317	RBM3	ENST00000376755	chrX:48574448-48579066	-2.05456	RNA binding motif (RNP1, RRM) protein 3 [Source:HGNC Symbol;Acc:HGNC:9900]
ENSG00000134897	BIVM	ENST00000257336	chr13:102799048-102876001	-2.68262	basic, immunoglobulin-like variable motif containing [Source:HGNC Symbol;Acc:HGNC:16034]
ENSG00000138792	ENPEP	ENST00000265162	chr4:110365732-110565289	1.81419	glutamyl aminopeptidase [Source:HGNC Symbol;Acc:HGNC:3355]
ENSG00000145029	NICN1	ENST00000615713	chr3:49416774-49429326	1.51962	nicolin 1 [Source:HGNC Symbol;Acc:HGNC:18317]
ENSG00000162433	AK4	ENST00000327299	chr1:65147548-65232145	-2.04822	adenylate kinase 4 [Source:HGNC Symbol;Acc:HGNC:363]
ENSG00000064547	LPAR2	ENST00000407877	chr19:19623667-19643667	2.32039	lysophosphatidic acid receptor 2 [Source:HGNC Symbol;Acc:HGNC:3168]
ENSG00000140931	CMTM3	ENST00000424011	chr16:66603873-66613892	2.0874	CKLF like MARVEL transmembrane domain containing 3 [Source:HGNC Symbol;Acc:HGNC:19174]
ENSG00000163430	FSTL1	ENST00000295633	chr3:120392292-120451253	2.31287	follistatin like 1 [Source:HGNC Symbol;Acc:HGNC:3972]
ENSG00000188483	IER5L	ENST00000372491	chr9:129175551-129178262	1.61973	immediate early response 5 like [Source:HGNC Symbol;Acc:HGNC:23679]
ENSG00000196381	ZNF781	ENST00000358582	chr19:37551405-37719790	2.03853	zinc finger protein 781 [Source:HGNC Symbol;Acc:HGNC:26745]
ENSG00000198932	GPRASP1	ENST00000415986	chrX:102651365-102659083	2.46948	G protein-coupled receptor associated sorting protein 1 [Source:HGNC Symbol;Acc:HGNC:24834]
ENSG00000124019	FAM124B	ENST00000243806	chr2:224378697-224402085	-2.19982	family with sequence similarity 124 member B [Source:HGNC Symbol;Acc:HGNC:26224]
ENSG00000143801	PSEN2	ENST00000366783	chr1:226870183-226896105	2.23638	presenilin 2 [Source:HGNC Symbol;Acc:HGNC:9509]
ENSG00000160991	ORAI2	ENST00000473939	chr7:102433105-102464876	1.64218	ORAI calcium release-activated calcium modulator 2 [Source:HGNC Symbol;Acc:HGNC:21667]
ENSG00000176842	IRX5	ENST00000394636	chr16:54930680-54954634	4.37566	iroquois homeobox 5 [Source:HGNC Symbol;Acc:HGNC:14361]
ENSG00000010818	HIVEP2	ENST00000367603	chr6:142751466-142956698	5.2369	human immunodeficiency virus type I enhancer binding protein 2 [Source:HGNC Symbol;Acc:HGNC:4921]
ENSG00000173673	HES3	ENST00000377898	chr1:6244191-6245578	-9999	hes family bHLH transcription factor 3 [Source:HGNC Symbol;Acc:HGNC:26226]
ENSG00000276410	HIST1H2BB	ENST00000615966	chr6:26043276-26043657	-9999	histone cluster 1 H2B family member b [Source:HGNC Symbol;Acc:HGNC:4751]
ENSG00000081041	CXCL2	ENST00000508487	chr4:74097034-74099293	-4.86835	C-X-C motif chemokine ligand 2 [Source:HGNC Symbol;Acc:HGNC:4603]
ENSG00000165449	SLC16A9	ENST00000395347	chr10:59650760-59736002	3.45325	solute carrier family 16 member 9 [Source:HGNC Symbol;Acc:HGNC:23520]
ENSG00000171033	PKIA	ENST00000396418	chr8:78516138-78605267	-5.99588	cAMP-dependent protein kinase inhibitor alpha [Source:HGNC Symbol;Acc:HGNC:9017]
ENSG00000186564	FOXD2	ENST00000334793	chr1:47436016-47440691	2.90152	forkhead box D2 [Source:HGNC Symbol;Acc:HGNC:3803]
ENSG00000005249	PRKAR2B	ENST00000265717	chr7:107044648-107161811	-2.67766	protein kinase cAMP-dependent type II regulatory subunit beta [Source:HGNC Symbol;Acc:HGNC:9392]
ENSG00000104723	TUSC3	ENST00000503731	chr8:15417214-15766649	2.38727	tumor suppressor candidate 3 [Source:HGNC Symbol;Acc:HGNC:30242]
ENSG00000122966	CIT	ENST00000392521	chr12:119685789-119877324	1.79707	citron rho-interacting serine/threonine kinase [Source:HGNC Symbol;Acc:HGNC:1985]
ENSG00000124201	ZNFX1	ENST00000396105	chr20:49219294-49278426	1.75306	zinc finger NFX1-type containing 1 [Source:HGNC Symbol;Acc:HGNC:29271]
ENSG00000162458	FBLIM1	ENST00000375771	chr1:15756606-15786594	2.57454	filamin binding LIM protein 1 [Source:HGNC Symbol;Acc:HGNC:24686]
ENSG00000167771	RCOR2	ENST00000301459	chr11:63911220-63916844	-2.28816	REST corepressor 2 [Source:HGNC Symbol;Acc:HGNC:27455]
ENSG00000176974	SHMT1	ENST00000316694	chr17:18315309-18363563	-1.57391	serine hydroxymethyltransferase 1 [Source:HGNC Symbol;Acc:HGNC:10850]
ENSG00000134278	SPIRE1	ENST00000410092	chr18:12446511-12725740	2.80338	spire type actin nucleation factor 1 [Source:HGNC Symbol;Acc:HGNC:30622]
ENSG00000136717	BIN1	ENST00000348750	chr2:127048022-127107355	-2.73419	bridging integrator 1 [Source:HGNC Symbol;Acc:HGNC:1052]
ENSG00000167261	DPEP2	ENST00000572888	chr16:67987393-68079320	2.81402	dipeptidase 2 [Source:HGNC Symbol;Acc:HGNC:23028]
ENSG00000101849	TBL1X	ENST00000424279	chrX:9463294-9722800	-2.1074	transducin beta like 1X-linked [Source:HGNC Symbol;Acc:HGNC:11585]
ENSG00000163393	SLC22A15	ENST00000369503	chr1:115976497-116070054	-1.97847	solute carrier family 22 member 15 [Source:HGNC Symbol;Acc:HGNC:20301]
ENSG00000163684	RPP14	ENST00000295959	chr3:58306246-58324695	-2.04623	ribonuclease P/MRP subunit p14 [Source:HGNC Symbol;Acc:HGNC:30327]
ENSG00000197608	ZNF841	ENST00000594295	chr19:52031378-52095765	3.13194	zinc finger protein 841 [Source:HGNC Symbol;Acc:HGNC:27611]
ENSG00000125347	IRF1	ENST00000405885	chr5:132410635-132646344	-2.25852	interferon regulatory factor 1 [Source:HGNC Symbol;Acc:HGNC:6116]
ENSG00000141696	P3H4	ENST00000393928	chr17:41801946-41812604	2.08845	prolyl 3-hydroxylase family member 4 (non-enzymatic) [Source:HGNC Symbol;Acc:HGNC:16946]
ENSG00000167261	DPEP2	ENST00000393847	chr16:67987393-68079320	2.10033	dipeptidase 2 [Source:HGNC Symbol;Acc:HGNC:23028]
ENSG00000068489	PRR11	ENST00000614081	chr17:59155498-59215247	-2.07697	proline rich 11 [Source:HGNC Symbol;Acc:HGNC:25619]
ENSG00000171596	NMUR1	ENST00000305141	chr2:231523159-231530495	5.00998	neuromedin U receptor 1 [Source:HGNC Symbol;Acc:HGNC:4518]
ENSG00000169992	NLGN2	ENST00000575301	chr17:7404873-7419860	2.69759	neuroligin 2 [Source:HGNC Symbol;Acc:HGNC:14290]
ENSG00000171790	SLFNL1	ENST00000359345	chr1:41015596-41023237	1.74763	schlafen like 1 [Source:HGNC Symbol;Acc:HGNC:26313]
ENSG00000122224	LY9	ENST00000263285	chr1:160796073-160828261	1.67234	lymphocyte antigen 9 [Source:HGNC Symbol;Acc:HGNC:6730]
ENSG00000139684	ESD	ENST00000378720	chr13:46771255-46797232	-8.47923	esterase D [Source:HGNC Symbol;Acc:HGNC:3465]
ENSG00000152192	POU4F1	ENST00000377208	chr13:78598361-78603560	8.9663	POU class 4 homeobox 1 [Source:HGNC Symbol;Acc:HGNC:9218]
ENSG00000163221	S100A12	ENST00000368737	chr1:153373705-153375649	5.69489	S100 calcium binding protein A12 [Source:HGNC Symbol;Acc:HGNC:10489]
ENSG00000181751	C5orf30	ENST00000510890	chr5:103258701-103278660	2.84356	chromosome 5 open reading frame 30 [Source:HGNC Symbol;Acc:HGNC:25052]
ENSG00000166845	C18orf54	ENST00000620105	chr18:54324357-54385218	1.66081	chromosome 18 open reading frame 54 [Source:HGNC Symbol;Acc:HGNC:13796]
ENSG00000178904	DPY19L3	ENST00000342179	chr19:32405542-32485895	2.33998	dpy-19 like 3 (C. elegans) [Source:HGNC Symbol;Acc:HGNC:27120]
ENSG00000155849	ELMO1	ENST00000442504	chr7:36854360-37449249	2.51213	engulfment and cell motility 1 [Source:HGNC Symbol;Acc:HGNC:16286]
ENSG00000178460	MCMDC2	ENST00000422365	chr8:66870748-66922048	1.95261	minichromosome maintenance domain containing 2 [Source:HGNC Symbol;Acc:HGNC:26368]
ENSG00000167740	CYB5D2	ENST00000301391	chr17:4143167-4263977	-1.77877	cytochrome b5 domain containing 2 [Source:HGNC Symbol;Acc:HGNC:28471]
ENSG00000100600	LGMN	ENST00000334869	chr14:92703806-92748702	-3.59492	legumain [Source:HGNC Symbol;Acc:HGNC:9472]
ENSG00000154589	LY96	ENST00000284818	chr8:73991351-74029087	-3.19335	lymphocyte antigen 96 [Source:HGNC Symbol;Acc:HGNC:17156]
ENSG00000165175	MID1IP1	ENST00000336949	chrX:38801431-38806679	1.53635	MID1 interacting protein 1 [Source:HGNC Symbol;Acc:HGNC:20715]
ENSG00000198182	ZNF607	ENST00000355202	chr19:37551405-37719790	1.50944	zinc finger protein 607 [Source:HGNC Symbol;Acc:HGNC:28192]
ENSG00000123570	RAB9B	ENST00000243298	chrX:103822321-103911653	2.02571	RAB9B, member RAS oncogene family [Source:HGNC Symbol;Acc:HGNC:14090]
ENSG00000151229	SLC2A13	ENST00000280871	chr12:39626166-40106089	1.64852	solute carrier family 2 member 13 [Source:HGNC Symbol;Acc:HGNC:15956]
ENSG00000160284	SPATC1L	ENST00000291672	chr21:46161147-46184476	1.63206	spermatogenesis and centriole associated 1 like [Source:HGNC Symbol;Acc:HGNC:1298]
ENSG00000102572	STK24	ENST00000539966	chr13:98142561-98577940	-2.34874	serine/threonine kinase 24 [Source:HGNC Symbol;Acc:HGNC:11403]
ENSG00000166900	STX3	ENST00000337979	chr11:59755058-59805882	-2.14445	syntaxin 3 [Source:HGNC Symbol;Acc:HGNC:11438]
ENSG00000161835	GRASP	ENST00000293662	chr12:52006939-52015889	-6.07826	general receptor for phosphoinositides 1 associated scaffold protein [Source:HGNC Symbol;Acc:HGNC:18707]
ENSG00000104518	GSDMD	ENST00000526406	chr8:143553206-143563062	2.404	gasdermin D [Source:HGNC Symbol;Acc:HGNC:25697]
ENSG00000117151	CTBS	ENST00000370630	chr1:84498324-84574480	1.66027	chitobiase [Source:HGNC Symbol;Acc:HGNC:2496]
ENSG00000148019	CEP78	ENST00000376597	chr9:78236061-78279690	-2.13447	centrosomal protein 78 [Source:HGNC Symbol;Acc:HGNC:25740]
ENSG00000054598	FOXC1	ENST00000380874	chr6:1609971-1613897	-2.10045	forkhead box C1 [Source:HGNC Symbol;Acc:HGNC:3800]
ENSG00000164674	SYTL3	ENST00000611299	chr6:158650013-158764876	-1.77805	synaptotagmin like 3 [Source:HGNC Symbol;Acc:HGNC:15587]
ENSG00000213918	DNASE1	ENST00000246949	chr16:3611727-3717597	1.96738	deoxyribonuclease 1 [Source:HGNC Symbol;Acc:HGNC:2956]
ENSG00000008256	CYTH3	ENST00000350796	chr7:6161775-6272644	-2.53636	cytohesin 3 [Source:HGNC Symbol;Acc:HGNC:9504]
ENSG00000138378	STAT4	ENST00000392320	chr2:191029575-191151596	-5.37651	signal transducer and activator of transcription 4 [Source:HGNC Symbol;Acc:HGNC:11365]
ENSG00000112208	BAG2	ENST00000370693	chr6:57172325-57222314	-3.1885	BCL2 associated athanogene 2 [Source:HGNC Symbol;Acc:HGNC:938]
ENSG00000166603	MC4R	ENST00000299766	chr18:60371109-60372775	3.14836	melanocortin 4 receptor [Source:HGNC Symbol;Acc:HGNC:6932]
ENSG00000224420	ADM5	ENST00000420022	chr19:49675785-49690575	2.12836	adrenomedullin 5 (putative) [Source:HGNC Symbol;Acc:HGNC:27293]
ENSG00000141499	WRAP53	ENST00000396463	chr17:7661778-7703502	-1.54819	WD repeat containing antisense to TP53 [Source:HGNC Symbol;Acc:HGNC:25522]
ENSG00000240204	SMKR1	ENST00000462322	chr7:129502478-129512932	2.38588	small lysine rich protein 1 [Source:HGNC Symbol;Acc:HGNC:43561]
ENSG00000127084	FGD3	ENST00000375482	chr9:92947450-93036236	4.0852	FYVE, RhoGEF and PH domain containing 3 [Source:HGNC Symbol;Acc:HGNC:16027]
ENSG00000146425	DYNLT1	ENST00000367089	chr6:158636473-158644739	-5.37608	dynein light chain Tctex-type 1 [Source:HGNC Symbol;Acc:HGNC:11697]
ENSG00000158164	TMSB15A	ENST00000289373	chrX:102513675-102516784	2.42651	thymosin beta 15a [Source:HGNC Symbol;Acc:HGNC:30744]
ENSG00000051596	THOC3	ENST00000265097	chr5:175917872-176034680	-1.60347	THO complex 3 [Source:HGNC Symbol;Acc:HGNC:19072]
ENSG00000123405	NFE2	ENST00000553070	chr12:54292110-54301121	1.63876	nuclear factor, erythroid 2 [Source:HGNC Symbol;Acc:HGNC:7780]
ENSG00000129219	PLD2	ENST00000263088	chr17:4807095-4823434	1.79221	phospholipase D2 [Source:HGNC Symbol;Acc:HGNC:9068]
ENSG00000134508	CABLES1	ENST00000256925	chr18:23134563-23437961	2.79193	Cdk5 and Abl enzyme substrate 1 [Source:HGNC Symbol;Acc:HGNC:25097]
ENSG00000141867	BRD4	ENST00000263377	chr19:15235518-15332545	2.15252	bromodomain containing 4 [Source:HGNC Symbol;Acc:HGNC:13575]
ENSG00000147852	VLDLR	ENST00000382100	chr9:2621733-2660053	4.03839	very low density lipoprotein receptor [Source:HGNC Symbol;Acc:HGNC:12698]
ENSG00000160326	SLC2A6	ENST00000371899	chr9:133471094-133479137	2.45587	solute carrier family 2 member 6 [Source:HGNC Symbol;Acc:HGNC:11011]
ENSG00000135127	BICDL1	ENST00000397558	chr12:119989782-120094496	2.38647	BICD family like cargo adaptor 1 [Source:HGNC Symbol;Acc:HGNC:28095]
ENSG00000138134	STAMBPL1	ENST00000371924	chr10:88879733-89015785	2.24614	STAM binding protein like 1 [Source:HGNC Symbol;Acc:HGNC:24105]
ENSG00000160685	ZBTB7B	ENST00000368426	chr1:155002629-155033781	2.76997	zinc finger and BTB domain containing 7B [Source:HGNC Symbol;Acc:HGNC:18668]
ENSG00000149658	YTHDF1	ENST00000370339	chr20:63195427-63216234	1.66869	YTH N6-methyladenosine RNA binding protein 1 [Source:HGNC Symbol;Acc:HGNC:15867]
ENSG00000136603	SKIL	ENST00000458537	chr3:170357515-170396835	1.54777	SKI like proto-oncogene [Source:HGNC Symbol;Acc:HGNC:10897]
ENSG00000186185	KIF18B	ENST00000593135	chr17:44924708-44947711	-1.85365	kinesin family member 18B [Source:HGNC Symbol;Acc:HGNC:27102]
ENSG00000131759	RARA	ENST00000254066	chr17:40309191-40357643	1.50132	retinoic acid receptor alpha [Source:HGNC Symbol;Acc:HGNC:9864]
ENSG00000149927	DOC2A	ENST00000350119	chr16:29992320-30023270	1.79318	double C2 domain alpha [Source:HGNC Symbol;Acc:HGNC:2985]
ENSG00000165168	CYBB	ENST00000378588	chrX:37349274-38688920	2.40819	cytochrome b-245 beta chain [Source:HGNC Symbol;Acc:HGNC:2578]
ENSG00000130584	ZBTB46	ENST00000245663	chr20:63743665-63831244	1.63538	zinc finger and BTB domain containing 46 [Source:HGNC Symbol;Acc:HGNC:16094]
ENSG00000141499	WRAP53	ENST00000316024	chr17:7661778-7703502	-1.55359	WD repeat containing antisense to TP53 [Source:HGNC Symbol;Acc:HGNC:25522]
ENSG00000196267	ZNF836	ENST00000597252	chr19:52153863-52171643	1.8243	zinc finger protein 836 [Source:HGNC Symbol;Acc:HGNC:34333]
ENSG00000198719	DLL1	ENST00000366756	chr6:170282205-170407065	3.06326	delta like canonical Notch ligand 1 [Source:HGNC Symbol;Acc:HGNC:2908]
ENSG00000240849	TMEM189	ENST00000371652	chr20:50081123-50153734	1.658	transmembrane protein 189 [Source:HGNC Symbol;Acc:HGNC:16735]
ENSG00000100577	GSTZ1	ENST00000216465	chr14:77274955-77331597	-1.66385	glutathione S-transferase zeta 1 [Source:HGNC Symbol;Acc:HGNC:4643]
ENSG00000111674	ENO2	ENST00000535366	chr12:6867118-6923698	3.39452	enolase 2 [Source:HGNC Symbol;Acc:HGNC:3353]
ENSG00000125347	IRF1	ENST00000245414	chr5:132410635-132646344	-1.59354	interferon regulatory factor 1 [Source:HGNC Symbol;Acc:HGNC:6116]
ENSG00000175106	TVP23C	ENST00000428082	chr17:15436014-15563595	-2.81855	trans-golgi network vesicle protein 23 homolog C [Source:HGNC Symbol;Acc:HGNC:30453]
ENSG00000185813	PCYT2	ENST00000538936	chr17:81887843-81911464	1.53514	phosphate cytidylyltransferase 2, ethanolamine [Source:HGNC Symbol;Acc:HGNC:8756]
ENSG00000128266	GNAZ	ENST00000615612	chr22:23059414-23145021	3.17898	G protein subunit alpha z [Source:HGNC Symbol;Acc:HGNC:4395]
ENSG00000167766	ZNF83	ENST00000536937	chr19:52594059-52690496	2.78647	zinc finger protein 83 [Source:HGNC Symbol;Acc:HGNC:13158]
ENSG00000213977	TAX1BP3	ENST00000225525	chr17:3662895-3696404	-1.83229	Tax1 binding protein 3 [Source:HGNC Symbol;Acc:HGNC:30684]
ENSG00000080189	SLC35C2	ENST00000243896	chr20:46345979-46364458	1.68036	solute carrier family 35 member C2 [Source:HGNC Symbol;Acc:HGNC:17117]
ENSG00000105366	SIGLEC8	ENST00000321424	chr19:51449469-51469477	2.62486	sialic acid binding Ig like lectin 8 [Source:HGNC Symbol;Acc:HGNC:10877]
ENSG00000122085	MTERF4	ENST00000614476	chr2:240998837-241102332	4.90167	mitochondrial transcription termination factor 4 [Source:HGNC Symbol;Acc:HGNC:28785]
ENSG00000174125	TLR1	ENST00000308979	chr4:38787268-38856817	-2.22689	toll like receptor 1 [Source:HGNC Symbol;Acc:HGNC:11847]
ENSG00000145901	TNIP1	ENST00000315050	chr5:151029944-151093577	3.50567	TNFAIP3 interacting protein 1 [Source:HGNC Symbol;Acc:HGNC:16903]
ENSG00000163219	ARHGAP25	ENST00000409202	chr2:68679600-68826833	-3.55084	Rho GTPase activating protein 25 [Source:HGNC Symbol;Acc:HGNC:28951]
ENSG00000163154	TNFAIP8L2	ENST00000368910	chr1:151156628-151195321	1.80809	TNF alpha induced protein 8 like 2 [Source:HGNC Symbol;Acc:HGNC:26277]
ENSG00000166669	ATF7IP2	ENST00000356427	chr16:10326433-10483638	3.19648	activating transcription factor 7 interacting protein 2 [Source:HGNC Symbol;Acc:HGNC:20397]
ENSG00000170365	SMAD1	ENST00000302085	chr4:145481193-145558079	-1.50688	SMAD family member 1 [Source:HGNC Symbol;Acc:HGNC:6767]
ENSG00000197948	FCHSD1	ENST00000435817	chr5:141636949-141651419	-3.15438	FCH and double SH3 domains 1 [Source:HGNC Symbol;Acc:HGNC:25463]
ENSG00000049089	COL9A2	ENST00000372748	chr1:40300486-40317816	-1.83956	collagen type IX alpha 2 chain [Source:HGNC Symbol;Acc:HGNC:2218]
ENSG00000169877	AHSP	ENST00000302312	chr16:31527863-31528803	9999	alpha hemoglobin stabilizing protein [Source:HGNC Symbol;Acc:HGNC:18075]
ENSG00000007264	MATK	ENST00000395040	chr19:3777969-3802129	4.71137	megakaryocyte-associated tyrosine kinase [Source:HGNC Symbol;Acc:HGNC:6906]
ENSG00000114631	PODXL2	ENST00000342480	chr3:127629180-127672809	-4.79294	podocalyxin like 2 [Source:HGNC Symbol;Acc:HGNC:17936]
ENSG00000140455	USP3	ENST00000380324	chr15:63504510-63594760	-1.76523	ubiquitin specific peptidase 3 [Source:HGNC Symbol;Acc:HGNC:12626]
ENSG00000196724	ZNF418	ENST00000595830	chr19:57921883-57935393	-3.86707	zinc finger protein 418 [Source:HGNC Symbol;Acc:HGNC:20647]
ENSG00000109576	AADAT	ENST00000353187	chr4:170060221-170091699	-1.5877	aminoadipate aminotransferase [Source:HGNC Symbol;Acc:HGNC:17929]
ENSG00000165092	ALDH1A1	ENST00000297785	chr9:72900661-73080442	-2.89388	aldehyde dehydrogenase 1 family member A1 [Source:HGNC Symbol;Acc:HGNC:402]
ENSG00000123453	SARDH	ENST00000439388	chr9:133636359-133739955	3.11469	sarcosine dehydrogenase [Source:HGNC Symbol;Acc:HGNC:10536]
ENSG00000127824	TUBA4A	ENST00000248437	chr2:219229756-219278170	-1.60444	tubulin alpha 4a [Source:HGNC Symbol;Acc:HGNC:12407]
ENSG00000132570	PCBD2	ENST00000254908	chr5:134904905-135011707	-1.54321	pterin-4 alpha-carbinolamine dehydratase 2 [Source:HGNC Symbol;Acc:HGNC:24474]
ENSG00000186115	CYP4F2	ENST00000221700	chr19:15878022-15898120	3.42488	cytochrome P450 family 4 subfamily F member 2 [Source:HGNC Symbol;Acc:HGNC:2645]
ENSG00000133943	C14orf159	ENST00000523816	chr14:90847861-91225632	-2.12777	chromosome 14 open reading frame 159 [Source:HGNC Symbol;Acc:HGNC:20498]
ENSG00000173110	HSPA6	ENST00000309758	chr1:161524539-161526910	-1.82963	heat shock protein family A (Hsp70) member 6 [Source:HGNC Symbol;Acc:HGNC:5239]
ENSG00000198502	HLA-DRB5	ENST00000374975	chr6:32517342-32530287	-3.50968	major histocompatibility complex, class II, DR beta 5 [Source:HGNC Symbol;Acc:HGNC:4953]
ENSG00000119408	NEK6	ENST00000320246	chr9:124257605-124353307	-1.51946	NIMA related kinase 6 [Source:HGNC Symbol;Acc:HGNC:7749]
ENSG00000131943	C19orf12	ENST00000323670	chr19:29698885-29715789	1.98662	chromosome 19 open reading frame 12 [Source:HGNC Symbol;Acc:HGNC:25443]
ENSG00000142961	MOB3C	ENST00000371940	chr1:46557407-46616891	2.26809	MOB kinase activator 3C [Source:HGNC Symbol;Acc:HGNC:29800]
ENSG00000144649	FAM198A	ENST00000430121	chr3:42804751-43060211	3.23902	family with sequence similarity 198 member A [Source:HGNC Symbol;Acc:HGNC:24485]
ENSG00000163563	MNDA	ENST00000368141	chr1:158831316-158849506	5.16916	myeloid cell nuclear differentiation antigen [Source:HGNC Symbol;Acc:HGNC:7183]
ENSG00000173065	FAM222B	ENST00000581407	chr17:28755977-28861067	-1.66472	family with sequence similarity 222 member B [Source:HGNC Symbol;Acc:HGNC:25563]
ENSG00000124787	RPP40	ENST00000380051	chr6:4982785-5004063	3.43842	ribonuclease P/MRP subunit p40 [Source:HGNC Symbol;Acc:HGNC:20992]
ENSG00000140307	GTF2A2	ENST00000396063	chr15:59594874-59657541	-2.21017	general transcription factor IIA subunit 2 [Source:HGNC Symbol;Acc:HGNC:4647]
ENSG00000152492	CCDC50	ENST00000392455	chr3:191267167-191398670	-7.27213	coiled-coil domain containing 50 [Source:HGNC Symbol;Acc:HGNC:18111]
ENSG00000188011	RTP5	ENST00000343216	chr2:241849837-241873823	-2.97516	receptor transporter protein 5 (putative) [Source:HGNC Symbol;Acc:HGNC:26585]
ENSG00000174405	LIG4	ENST00000405925	chr13:108207438-108218368	1.57876	DNA ligase 4 [Source:HGNC Symbol;Acc:HGNC:6601]
ENSG00000163577	EIF5A2	ENST00000295822	chr3:170884804-170908693	-3.77674	eukaryotic translation initiation factor 5A2 [Source:HGNC Symbol;Acc:HGNC:3301]
ENSG00000138166	DUSP5	ENST00000369583	chr10:110497837-110511642	-3.59875	dual specificity phosphatase 5 [Source:HGNC Symbol;Acc:HGNC:3071]
ENSG00000166707	ZCCHC18	ENST00000611638	chrX:104099213-104157027	1.63541	zinc finger CCHC-type containing 18 [Source:HGNC Symbol;Acc:HGNC:32459]
ENSG00000188554	NBR1	ENST00000590996	chr17:43170480-43211689	1.60793	NBR1, autophagy cargo receptor [Source:HGNC Symbol;Acc:HGNC:6746]
ENSG00000135090	TAOK3	ENST00000392533	chr12:118149800-118372945	1.61143	TAO kinase 3 [Source:HGNC Symbol;Acc:HGNC:18133]
ENSG00000150938	CRIM1	ENST00000280527	chr2:36355925-36646087	-2.7325	cysteine rich transmembrane BMP regulator 1 [Source:HGNC Symbol;Acc:HGNC:2359]
ENSG00000183751	TBL3	ENST00000568546	chr16:1971981-1984192	1.92182	transducin beta like 3 [Source:HGNC Symbol;Acc:HGNC:11587]
ENSG00000155366	RHOC	ENST00000369642	chr1:112701105-112715477	4.40399	ras homolog family member C [Source:HGNC Symbol;Acc:HGNC:669]
ENSG00000159335	PTMS	ENST00000309083	chr12:6747995-6770952	3.8945	parathymosin [Source:HGNC Symbol;Acc:HGNC:9629]
ENSG00000257108	NHLRC4	ENST00000540585	chr16:566994-584136	2.58378	NHL repeat containing 4 [Source:HGNC Symbol;Acc:HGNC:26700]
ENSG00000254413	CHKB-CPT1B	ENST00000453634	chr22:50568860-50613981	1.64994	CHKB-CPT1B readthrough (NMD candidate) [Source:HGNC Symbol;Acc:HGNC:41998]
ENSG00000141753	IGFBP4	ENST00000269593	chr17:40443460-40457731	5.3892	insulin like growth factor binding protein 4 [Source:HGNC Symbol;Acc:HGNC:5473]
ENSG00000184895	SRY	ENST00000383070	chrY:2786854-2787699	3.99996	sex determining region Y [Source:HGNC Symbol;Acc:HGNC:11311]
ENSG00000154359	LONRF1	ENST00000398246	chr8:12721893-12756073	-1.90033	LON peptidase N-terminal domain and ring finger 1 [Source:HGNC Symbol;Acc:HGNC:26302]
ENSG00000162496	DHRS3	ENST00000616661	chr1:12567909-12617731	3.47778	dehydrogenase/reductase 3 [Source:HGNC Symbol;Acc:HGNC:17693]
ENSG00000197965	MPZL1	ENST00000359523	chr1:167721191-167791919	1.82002	myelin protein zero like 1 [Source:HGNC Symbol;Acc:HGNC:7226]
ENSG00000103042	SLC38A7	ENST00000570101	chr16:58665108-58685104	1.83375	solute carrier family 38 member 7 [Source:HGNC Symbol;Acc:HGNC:25582]
ENSG00000169994	MYO7B	ENST00000409816	chr2:127535801-127637729	2.2971	myosin VIIB [Source:HGNC Symbol;Acc:HGNC:7607]
ENSG00000131944	FAAP24	ENST00000588258	chr19:32972208-32978222	-2.89325	Fanconi anemia core complex associated protein 24 [Source:HGNC Symbol;Acc:HGNC:28467]
ENSG00000198925	ATG9A	ENST00000446716	chr2:219209767-219229717	1.90803	autophagy related 9A [Source:HGNC Symbol;Acc:HGNC:22408]
ENSG00000132718	SYT11	ENST00000368324	chr1:155859465-155885212	-4.44834	synaptotagmin 11 [Source:HGNC Symbol;Acc:HGNC:19239]
ENSG00000165171	METTL27	ENST00000297873	chr7:73834589-73842535	4.60265	methyltransferase like 27 [Source:HGNC Symbol;Acc:HGNC:19068]
ENSG00000171956	FOXB1	ENST00000396057	chr15:60004221-60061730	5.17721	forkhead box B1 [Source:HGNC Symbol;Acc:HGNC:3799]
ENSG00000250510	GPR162	ENST00000311268	chr12:6821544-6839851	1.99114	G protein-coupled receptor 162 [Source:HGNC Symbol;Acc:HGNC:16693]
ENSG00000056998	GYG2	ENST00000381163	chrX:2828787-2883598	2.11328	glycogenin 2 [Source:HGNC Symbol;Acc:HGNC:4700]
ENSG00000142871	CYR61	ENST00000451137	chr1:85580760-85583962	-3.20011	cysteine rich angiogenic inducer 61 [Source:HGNC Symbol;Acc:HGNC:2654]
ENSG00000157833	GAREM2	ENST00000401533	chr2:26173090-26189663	2.52602	GRB2 associated regulator of MAPK1 subtype 2 [Source:HGNC Symbol;Acc:HGNC:27172]
ENSG00000165916	PSMC3	ENST00000619920	chr11:47418768-47426473	-1.67824	proteasome 26S subunit, ATPase 3 [Source:HGNC Symbol;Acc:HGNC:9549]
ENSG00000170631	ZNF16	ENST00000394909	chr8:144930357-144950888	3.82463	zinc finger protein 16 [Source:HGNC Symbol;Acc:HGNC:12947]
ENSG00000082805	ERC1	ENST00000543086	chr12:990508-1495933	1.73247	ELKS/RAB6-interacting/CAST family member 1 [Source:HGNC Symbol;Acc:HGNC:17072]
ENSG00000106608	URGCP	ENST00000336086	chr7:43866557-43926411	1.59824	upregulator of cell proliferation [Source:HGNC Symbol;Acc:HGNC:30890]
ENSG00000214309	MBLAC1	ENST00000398075	chr7:100126693-100128498	-1.87756	metallo-beta-lactamase domain containing 1 [Source:HGNC Symbol;Acc:HGNC:22180]
ENSG00000221869	CEBPD	ENST00000408965	chr8:47736908-47739086	-3.05722	CCAAT/enhancer binding protein delta [Source:HGNC Symbol;Acc:HGNC:1835]
ENSG00000149516	MS4A3	ENST00000278865	chr11:60056586-60071128	1.63558	membrane spanning 4-domains A3 [Source:HGNC Symbol;Acc:HGNC:7317]
ENSG00000197279	ZNF165	ENST00000377325	chr6:28080974-28089563	-1.71919	zinc finger protein 165 [Source:HGNC Symbol;Acc:HGNC:12953]
ENSG00000163794	UCN	ENST00000296099	chr2:27282391-27308445	1.79364	urocortin [Source:HGNC Symbol;Acc:HGNC:12516]
ENSG00000170325	PRDM10	ENST00000360871	chr11:129899513-130002835	1.77429	PR/SET domain 10 [Source:HGNC Symbol;Acc:HGNC:13995]
ENSG00000132600	PRMT7	ENST00000339507	chr16:68310973-68448688	3.73248	protein arginine methyltransferase 7 [Source:HGNC Symbol;Acc:HGNC:25557]
ENSG00000162032	SPSB3	ENST00000301717	chr16:1773206-1794971	1.68496	splA/ryanodine receptor domain and SOCS box containing 3 [Source:HGNC Symbol;Acc:HGNC:30629]
ENSG00000213923	CSNK1E	ENST00000359867	chr22:38290690-38398522	3.72068	casein kinase 1 epsilon [Source:HGNC Symbol;Acc:HGNC:2453]
ENSG00000104918	RETN	ENST00000221515	chr19:7669043-7670454	2.18382	resistin [Source:HGNC Symbol;Acc:HGNC:20389]
ENSG00000111665	CDCA3	ENST00000535406	chr12:6839953-6852066	-2.19212	cell division cycle associated 3 [Source:HGNC Symbol;Acc:HGNC:14624]
ENSG00000133256	PDE6B	ENST00000496514	chr4:625583-670782	-1.6677	phosphodiesterase 6B [Source:HGNC Symbol;Acc:HGNC:8786]
ENSG00000172232	AZU1	ENST00000233997	chr19:825096-832018	2.99941	azurocidin 1 [Source:HGNC Symbol;Acc:HGNC:913]
ENSG00000221995	TIAF1	ENST00000359450	chr17:29071123-29180412	1.62129	TGFB1-induced anti-apoptotic factor 1 [Source:HGNC Symbol;Acc:HGNC:11803]
ENSG00000134333	LDHA	ENST00000379412	chr11:18394387-18408425	-1.75323	lactate dehydrogenase A [Source:HGNC Symbol;Acc:HGNC:6535]
ENSG00000100401	RANGAP1	ENST00000455915	chr22:41245610-41286251	1.58307	Ran GTPase activating protein 1 [Source:HGNC Symbol;Acc:HGNC:9854]
ENSG00000145390	USP53	ENST00000450251	chr4:119212586-119295517	-5.86275	ubiquitin specific peptidase 53 [Source:HGNC Symbol;Acc:HGNC:29255]
ENSG00000163866	SMIM12	ENST00000456842	chr1:34712736-34859816	-1.53956	small integral membrane protein 12 [Source:HGNC Symbol;Acc:HGNC:25154]
ENSG00000160216	AGPAT3	ENST00000327505	chr21:43865185-43986536	-1.82276	1-acylglycerol-3-phosphate O-acyltransferase 3 [Source:HGNC Symbol;Acc:HGNC:326]
ENSG00000141096	DPEP3	ENST00000268793	chr16:67975662-67980829	6.7616	dipeptidase 3 [Source:HGNC Symbol;Acc:HGNC:23029]
ENSG00000187049	TMEM216	ENST00000515837	chr11:61391686-61398863	1.64937	transmembrane protein 216 [Source:HGNC Symbol;Acc:HGNC:25018]
ENSG00000107954	NEURL1	ENST00000369780	chr10:103493978-103592552	-4.17822	neuralized E3 ubiquitin protein ligase 1 [Source:HGNC Symbol;Acc:HGNC:7761]
ENSG00000142227	EMP3	ENST00000597279	chr19:48296456-48330553	1.86335	epithelial membrane protein 3 [Source:HGNC Symbol;Acc:HGNC:3335]
ENSG00000103876	FAH	ENST00000561421	chr15:80152489-80186946	1.56519	fumarylacetoacetate hydrolase [Source:HGNC Symbol;Acc:HGNC:3579]
ENSG00000000938	FGR	ENST00000399173	chr1:27612063-27635277	1.68098	FGR proto-oncogene, Src family tyrosine kinase [Source:HGNC Symbol;Acc:HGNC:3697]
ENSG00000142583	SLC2A5	ENST00000377424	chr1:9035106-9093413	-3.79918	solute carrier family 2 member 5 [Source:HGNC Symbol;Acc:HGNC:11010]
ENSG00000086730	LAT2	ENST00000398475	chr7:74199651-74229834	2.08833	linker for activation of T-cells family member 2 [Source:HGNC Symbol;Acc:HGNC:12749]
ENSG00000100918	REC8	ENST00000620473	chr14:24171852-24213869	-1.81647	REC8 meiotic recombination protein [Source:HGNC Symbol;Acc:HGNC:16879]
ENSG00000113088	GZMK	ENST00000231009	chr5:55024252-55034570	4.66388	granzyme K [Source:HGNC Symbol;Acc:HGNC:4711]
ENSG00000163132	MSX1	ENST00000382723	chr4:4859665-4863936	6.29192	msh homeobox 1 [Source:HGNC Symbol;Acc:HGNC:7391]
ENSG00000176428	VPS37D	ENST00000324941	chr7:73667824-73672112	3.86708	VPS37D, ESCRT-I subunit [Source:HGNC Symbol;Acc:HGNC:18287]
ENSG00000143434	SEMA6C	ENST00000368914	chr1:151131684-151146664	3.14462	semaphorin 6C [Source:HGNC Symbol;Acc:HGNC:10740]
ENSG00000068028	RASSF1	ENST00000359365	chr3:50317789-50340980	3.12718	Ras association domain family member 1 [Source:HGNC Symbol;Acc:HGNC:9882]
ENSG00000108094	CUL2	ENST00000374749	chr10:35008550-35090642	-2.51856	cullin 2 [Source:HGNC Symbol;Acc:HGNC:2552]
ENSG00000127511	SIN3B	ENST00000379803	chr19:16829399-16880353	2.65585	SIN3 transcription regulator family member B [Source:HGNC Symbol;Acc:HGNC:19354]
ENSG00000148488	ST8SIA6	ENST00000377602	chr10:17318382-17454330	5.12838	ST8 alpha-N-acetyl-neuraminide alpha-2,8-sialyltransferase 6 [Source:HGNC Symbol;Acc:HGNC:23317]
ENSG00000134452	FBXO18	ENST00000379999	chr10:5890194-5937594	2.71217	F-box protein, helicase, 18 [Source:HGNC Symbol;Acc:HGNC:13620]
ENSG00000097046	CDC7	ENST00000428239	chr1:91500892-91525764	-1.88735	cell division cycle 7 [Source:HGNC Symbol;Acc:HGNC:1745]
ENSG00000206530	CFAP44	ENST00000295868	chr3:113211002-113441610	1.51964	cilia and flagella associated protein 44 [Source:HGNC Symbol;Acc:HGNC:25631]
ENSG00000120327	PCDHB14	ENST00000239449	chr5:141208494-141258632	4.86048	protocadherin beta 14 [Source:HGNC Symbol;Acc:HGNC:8685]
ENSG00000163155	LYSMD1	ENST00000368908	chr1:151156628-151195321	-2.38264	LysM domain containing 1 [Source:HGNC Symbol;Acc:HGNC:32070]
ENSG00000040341	STAU2	ENST00000524300	chr8:73420368-73878910	-2.28165	staufen double-stranded RNA binding protein 2 [Source:HGNC Symbol;Acc:HGNC:11371]
ENSG00000160271	RALGDS	ENST00000372050	chr9:133097719-133149334	3.70142	ral guanine nucleotide dissociation stimulator [Source:HGNC Symbol;Acc:HGNC:9842]
ENSG00000188677	PARVB	ENST00000338758	chr22:43923738-44172949	1.82059	parvin beta [Source:HGNC Symbol;Acc:HGNC:14653]
ENSG00000138617	PARP16	ENST00000261888	chr15:65234459-65300618	-2.23302	poly(ADP-ribose) polymerase family member 16 [Source:HGNC Symbol;Acc:HGNC:26040]
ENSG00000088448	ANKRD10	ENST00000267339	chr13:110878539-110915455	-1.6233	ankyrin repeat domain 10 [Source:HGNC Symbol;Acc:HGNC:20265]
ENSG00000139998	RAB15	ENST00000533601	chr14:64914360-65102695	-2.53288	RAB15, member RAS oncogene family [Source:HGNC Symbol;Acc:HGNC:20150]
ENSG00000131697	NPHP4	ENST00000378156	chr1:5862810-6101193	1.88068	nephrocystin 4 [Source:HGNC Symbol;Acc:HGNC:19104]
ENSG00000179284	DAND5	ENST00000317060	chr19:12965158-12974762	-2.92789	DAN domain BMP antagonist family member 5 [Source:HGNC Symbol;Acc:HGNC:26780]
ENSG00000196437	ZNF569	ENST00000392149	chr19:37411154-37488652	1.78172	zinc finger protein 569 [Source:HGNC Symbol;Acc:HGNC:24737]
ENSG00000184260	HIST2H2AC	ENST00000331380	chr1:149886974-149887364	-3.87119	histone cluster 2 H2A family member c [Source:HGNC Symbol;Acc:HGNC:4738]
ENSG00000100285	NEFH	ENST00000310624	chr22:29480229-29491390	-3.70611	neurofilament heavy [Source:HGNC Symbol;Acc:HGNC:7737]
ENSG00000163110	PDLIM5	ENST00000317968	chr4:94451856-94668227	-3.60001	PDZ and LIM domain 5 [Source:HGNC Symbol;Acc:HGNC:17468]
ENSG00000180447	GAS1	ENST00000298743	chr9:86944362-86947189	-4.16907	growth arrest specific 1 [Source:HGNC Symbol;Acc:HGNC:4165]
ENSG00000188522	FAM83G	ENST00000388995	chr17:18950344-19047637	1.66086	family with sequence similarity 83 member G [Source:HGNC Symbol;Acc:HGNC:32554]
ENSG00000104833	TUBB4A	ENST00000264071	chr19:6494318-6502848	4.75116	tubulin beta 4A class IVa [Source:HGNC Symbol;Acc:HGNC:20774]
ENSG00000178814	OPLAH	ENST00000618853	chr8:144051265-144063965	6.21512	5-oxoprolinase (ATP-hydrolysing) [Source:HGNC Symbol;Acc:HGNC:8149]
ENSG00000186652	PRG2	ENST00000311862	chr11:57386793-57427580	4.65856	proteoglycan 2, pro eosinophil major basic protein [Source:HGNC Symbol;Acc:HGNC:9362]
ENSG00000167103	PIP5KL1	ENST00000388747	chr9:127920878-127930797	3.43844	phosphatidylinositol-4-phosphate 5-kinase like 1 [Source:HGNC Symbol;Acc:HGNC:28711]
ENSG00000128917	DLL4	ENST00000249749	chr15:40929339-40939072	-3.93365	delta like canonical Notch ligand 4 [Source:HGNC Symbol;Acc:HGNC:2910]
ENSG00000131634	TMEM204	ENST00000566264	chr16:1493343-1612110	2.9997	transmembrane protein 204 [Source:HGNC Symbol;Acc:HGNC:14158]
ENSG00000198648	STK39	ENST00000355999	chr2:167954019-168248141	-1.98279	serine/threonine kinase 39 [Source:HGNC Symbol;Acc:HGNC:17717]
ENSG00000125868	DSTN	ENST00000246069	chr20:17569862-17609919	-2.07652	destrin, actin depolymerizing factor [Source:HGNC Symbol;Acc:HGNC:15750]
ENSG00000115363	EVA1A	ENST00000393913	chr2:75469301-75569722	3.35189	eva-1 homolog A, regulator of programmed cell death [Source:HGNC Symbol;Acc:HGNC:25816]
ENSG00000186197	EDARADD	ENST00000359362	chr1:236348256-236484914	3.58388	EDAR associated death domain [Source:HGNC Symbol;Acc:HGNC:14341]
ENSG00000067840	PDZD4	ENST00000164640	chrX:153802165-153830565	3.86807	PDZ domain containing 4 [Source:HGNC Symbol;Acc:HGNC:21167]
ENSG00000169715	MT1E	ENST00000306061	chr16:56625474-56627112	3.643	metallothionein 1E [Source:HGNC Symbol;Acc:HGNC:7397]
ENSG00000117676	RPS6KA1	ENST00000374168	chr1:26529760-26575030	3.00168	ribosomal protein S6 kinase A1 [Source:HGNC Symbol;Acc:HGNC:10430]
ENSG00000198417	MT1F	ENST00000334350	chr16:56657693-56660698	4.12741	metallothionein 1F [Source:HGNC Symbol;Acc:HGNC:7398]
ENSG00000198715	GLMP	ENST00000362007	chr1:156282934-156295689	-3.37122	glycosylated lysosomal membrane protein [Source:HGNC Symbol;Acc:HGNC:29436]
ENSG00000105737	GRIK5	ENST00000262895	chr19:41998320-42081549	-2.86554	glutamate ionotropic receptor kainate type subunit 5 [Source:HGNC Symbol;Acc:HGNC:4583]
ENSG00000130821	SLC6A8	ENST00000253122	chrX:153669729-153696593	-2.90979	solute carrier family 6 member 8 [Source:HGNC Symbol;Acc:HGNC:11055]
ENSG00000182782	HCAR2	ENST00000328880	chr12:122701292-122703343	-2.87281	hydroxycarboxylic acid receptor 2 [Source:HGNC Symbol;Acc:HGNC:24827]
ENSG00000118507	AKAP7	ENST00000431975	chr6:131135665-131283535	1.58807	A-kinase anchoring protein 7 [Source:HGNC Symbol;Acc:HGNC:377]
ENSG00000151743	AMN1	ENST00000281471	chr12:31647159-31729174	-1.84226	antagonist of mitotic exit network 1 homolog [Source:HGNC Symbol;Acc:HGNC:27281]
ENSG00000169902	TPST1	ENST00000304842	chr7:66205198-66420543	2.75316	tyrosylprotein sulfotransferase 1 [Source:HGNC Symbol;Acc:HGNC:12020]
ENSG00000126545	CSN1S1	ENST00000246891	chr4:69931080-69946574	4.53891	casein alpha s1 [Source:HGNC Symbol;Acc:HGNC:2445]
ENSG00000103876	FAH	ENST00000407106	chr15:80152489-80186946	2.17377	fumarylacetoacetate hydrolase [Source:HGNC Symbol;Acc:HGNC:3579]
ENSG00000168056	LTBP3	ENST00000301873	chr11:65538804-65558930	2.74638	latent transforming growth factor beta binding protein 3 [Source:HGNC Symbol;Acc:HGNC:6716]
ENSG00000108813	DLX4	ENST00000240306	chr17:49968697-49974959	2.33588	distal-less homeobox 4 [Source:HGNC Symbol;Acc:HGNC:2917]
ENSG00000162490	DRAXIN	ENST00000294485	chr1:11691728-11725857	5.11344	dorsal inhibitory axon guidance protein [Source:HGNC Symbol;Acc:HGNC:25054]
ENSG00000188321	ZNF559	ENST00000393883	chr19:9323771-9382617	-3.44742	zinc finger protein 559 [Source:HGNC Symbol;Acc:HGNC:28197]
ENSG00000167600	CYP2S1	ENST00000310054	chr19:41193048-41207539	2.87239	cytochrome P450 family 2 subfamily S member 1 [Source:HGNC Symbol;Acc:HGNC:15654]
ENSG00000148935	GAS2	ENST00000278187	chr11:22622518-22830299	3.69904	growth arrest specific 2 [Source:HGNC Symbol;Acc:HGNC:4167]
ENSG00000197062	ZSCAN26	ENST00000623276	chr6:28267009-28302549	2.27974	zinc finger and SCAN domain containing 26 [Source:HGNC Symbol;Acc:HGNC:12978]
ENSG00000180198	RCC1	ENST00000373832	chr1:28505942-28539300	-1.90624	regulator of chromosome condensation 1 [Source:HGNC Symbol;Acc:HGNC:1913]
ENSG00000010539	ZNF200	ENST00000414144	chr16:3222324-3236221	1.73431	zinc finger protein 200 [Source:HGNC Symbol;Acc:HGNC:12993]
ENSG00000069974	RAB27A	ENST00000336787	chr15:55202965-55408510	-2.01164	RAB27A, member RAS oncogene family [Source:HGNC Symbol;Acc:HGNC:9766]
ENSG00000240184	PCDHGC3	ENST00000308177	chr5:141330570-141512981	2.20065	protocadherin gamma subfamily C, 3 [Source:HGNC Symbol;Acc:HGNC:8716]
ENSG00000196502	SULT1A1	ENST00000314752	chr16:28605195-28623651	-1.95006	sulfotransferase family 1A member 1 [Source:HGNC Symbol;Acc:HGNC:11453]
ENSG00000154059	IMPACT	ENST00000284202	chr18:24426615-24453535	-7.14647	impact RWD domain protein [Source:HGNC Symbol;Acc:HGNC:20387]
ENSG00000170421	KRT8	ENST00000293308	chr12:52897186-52952901	-2.67641	keratin 8 [Source:HGNC Symbol;Acc:HGNC:6446]
ENSG00000198753	PLXNB3	ENST00000361971	chrX:153764195-153785732	5.61497	plexin B3 [Source:HGNC Symbol;Acc:HGNC:9105]
ENSG00000099785	MARCH2	ENST00000215555	chr19:8413269-8439017	1.92645	membrane associated ring-CH-type finger 2 [Source:HGNC Symbol;Acc:HGNC:28038]
ENSG00000103024	NME3	ENST00000219302	chr16:1706163-1771730	2.80779	NME/NM23 nucleoside diphosphate kinase 3 [Source:HGNC Symbol;Acc:HGNC:7851]
ENSG00000185669	SNAI3	ENST00000332281	chr16:88677681-88686493	1.98363	snail family transcriptional repressor 3 [Source:HGNC Symbol;Acc:HGNC:18411]
ENSG00000169252	ADRB2	ENST00000305988	chr5:148825244-148828687	-2.16613	adrenoceptor beta 2 [Source:HGNC Symbol;Acc:HGNC:286]
ENSG00000115425	PECR	ENST00000265322	chr2:215942804-216102783	2.5478	peroxisomal trans-2-enoyl-CoA reductase [Source:HGNC Symbol;Acc:HGNC:18281]
ENSG00000123989	CHPF	ENST00000243776	chr2:219538939-219550595	-2.36882	chondroitin polymerizing factor [Source:HGNC Symbol;Acc:HGNC:24291]
ENSG00000128626	MRPS12	ENST00000407800	chr19:38915265-38975910	-1.57246	mitochondrial ribosomal protein S12 [Source:HGNC Symbol;Acc:HGNC:10380]
ENSG00000177311	ZBTB38	ENST00000514251	chr3:141228725-141449792	2.55377	zinc finger and BTB domain containing 38 [Source:HGNC Symbol;Acc:HGNC:26636]
ENSG00000205307	SAP25	ENST00000538735	chr7:100572227-100573820	1.64199	Sin3A associated protein 25 [Source:HGNC Symbol;Acc:HGNC:41908]
ENSG00000185189	NRBP2	ENST00000442628	chr8:143833593-143840974	3.31581	nuclear receptor binding protein 2 [Source:HGNC Symbol;Acc:HGNC:19339]
ENSG00000213186	TRIM59	ENST00000309784	chr3:160225495-160485773	-3.03486	tripartite motif containing 59 [Source:HGNC Symbol;Acc:HGNC:30834]
ENSG00000123329	ARHGAP9	ENST00000393791	chr12:57460134-57520517	1.9656	Rho GTPase activating protein 9 [Source:HGNC Symbol;Acc:HGNC:14130]
ENSG00000169813	HNRNPF	ENST00000443950	chr10:43385616-43409209	-3.21869	heterogeneous nuclear ribonucleoprotein F [Source:HGNC Symbol;Acc:HGNC:5039]
ENSG00000105486	LIG1	ENST00000263274	chr19:48115444-48170603	-1.72345	DNA ligase 1 [Source:HGNC Symbol;Acc:HGNC:6598]
ENSG00000198064	NPIPB13	ENST00000520915	chr16:30222936-30254510	2.28608	nuclear pore complex interacting protein family, member B13 [Source:HGNC Symbol;Acc:HGNC:41989]
ENSG00000118804	STBD1	ENST00000237642	chr4:76158732-76311599	2.38979	starch binding domain 1 [Source:HGNC Symbol;Acc:HGNC:24854]
ENSG00000102524	TNFSF13B	ENST00000375887	chr13:108251239-108308484	-3.49358	TNF superfamily member 13b [Source:HGNC Symbol;Acc:HGNC:11929]
ENSG00000182118	FAM89A	ENST00000366654	chr1:231018957-231040246	3.01878	family with sequence similarity 89 member A [Source:HGNC Symbol;Acc:HGNC:25057]
ENSG00000160113	NR2F6	ENST00000291442	chr19:17231882-17287646	2.34118	nuclear receptor subfamily 2 group F member 6 [Source:HGNC Symbol;Acc:HGNC:7977]
ENSG00000152380	FAM151B	ENST00000282226	chr5:80487968-80542563	1.59524	family with sequence similarity 151 member B [Source:HGNC Symbol;Acc:HGNC:33716]
ENSG00000174371	EXO1	ENST00000366548	chr1:241847966-241895148	-1.70686	exonuclease 1 [Source:HGNC Symbol;Acc:HGNC:3511]
ENSG00000205560	CPT1B	ENST00000395650	chr22:50568860-50613981	1.54699	carnitine palmitoyltransferase 1B [Source:HGNC Symbol;Acc:HGNC:2329]
ENSG00000274997	HIST1H2AH	ENST00000377459	chr6:27147128-27147515	-1.88231	histone cluster 1 H2A family member h [Source:HGNC Symbol;Acc:HGNC:13671]
ENSG00000102034	ELF4	ENST00000335997	chrX:130064044-130110716	1.95101	E74 like ETS transcription factor 4 [Source:HGNC Symbol;Acc:HGNC:3319]
ENSG00000148459	PDSS1	ENST00000376215	chr10:26697658-26861087	-1.93329	decaprenyl diphosphate synthase subunit 1 [Source:HGNC Symbol;Acc:HGNC:17759]
ENSG00000129173	E2F8	ENST00000250024	chr11:19224062-19241620	-2.43659	E2F transcription factor 8 [Source:HGNC Symbol;Acc:HGNC:24727]
ENSG00000130724	CHMP2A	ENST00000600118	chr19:58551565-58555124	1.73848	charged multivesicular body protein 2A [Source:HGNC Symbol;Acc:HGNC:30216]
ENSG00000170293	CMTM8	ENST00000307526	chr3:32238678-32370325	-1.83441	CKLF like MARVEL transmembrane domain containing 8 [Source:HGNC Symbol;Acc:HGNC:19179]
ENSG00000174292	TNK1	ENST00000570896	chr17:7380533-7404137	1.99527	tyrosine kinase non receptor 1 [Source:HGNC Symbol;Acc:HGNC:11940]
ENSG00000135476	ESPL1	ENST00000257934	chr12:53268298-53293643	-2.26863	extra spindle pole bodies like 1, separase [Source:HGNC Symbol;Acc:HGNC:16856]
ENSG00000165813	CCDC186	ENST00000369287	chr10:114120654-114174221	-1.5005	coiled-coil domain containing 186 [Source:HGNC Symbol;Acc:HGNC:24349]
ENSG00000213398	LCAT	ENST00000264005	chr16:67939749-67969601	1.75005	lecithin-cholesterol acyltransferase [Source:HGNC Symbol;Acc:HGNC:6522]
ENSG00000035720	STAP1	ENST00000265404	chr4:67558727-67607337	-3.69875	signal transducing adaptor family member 1 [Source:HGNC Symbol;Acc:HGNC:24133]
ENSG00000196290	NIF3L1	ENST00000409357	chr2:200889326-200903930	-1.70918	NGG1 interacting factor 3 like 1 [Source:HGNC Symbol;Acc:HGNC:13390]
ENSG00000153029	MR1	ENST00000614012	chr1:181033424-181061938	-2.54803	major histocompatibility complex, class I-related [Source:HGNC Symbol;Acc:HGNC:4975]
ENSG00000241399	CD302	ENST00000259053	chr2:159712456-159904749	2.04439	CD302 molecule [Source:HGNC Symbol;Acc:HGNC:30843]
ENSG00000167394	ZNF668	ENST00000538906	chr16:31060842-31074320	2.765	zinc finger protein 668 [Source:HGNC Symbol;Acc:HGNC:25821]
ENSG00000161381	PLXDC1	ENST00000315392	chr17:39063302-39154394	-4.25998	plexin domain containing 1 [Source:HGNC Symbol;Acc:HGNC:20945]
ENSG00000123485	HJURP	ENST00000411486	chr2:233775678-233854569	-1.73006	Holliday junction recognition protein [Source:HGNC Symbol;Acc:HGNC:25444]
ENSG00000214022	REPIN1	ENST00000444957	chr7:150368188-150398631	-1.50955	replication initiator 1 [Source:HGNC Symbol;Acc:HGNC:17922]
ENSG00000164506	STXBP5	ENST00000367481	chr6:147204424-147390476	-5.28343	syntaxin binding protein 5 [Source:HGNC Symbol;Acc:HGNC:19665]
ENSG00000182885	ADGRG3	ENST00000333493	chr16:57668186-57689378	2.72577	adhesion G protein-coupled receptor G3 [Source:HGNC Symbol;Acc:HGNC:13728]
ENSG00000067445	TRO	ENST00000173898	chrX:54920461-54931431	2.32788	trophinin [Source:HGNC Symbol;Acc:HGNC:12326]
ENSG00000123415	SMUG1	ENST00000508394	chr12:54121276-54189008	1.72775	single-strand-selective monofunctional uracil-DNA glycosylase 1 [Source:HGNC Symbol;Acc:HGNC:17148]
ENSG00000129696	TTI2	ENST00000360742	chr8:33370823-33513601	-2.0097	TELO2 interacting protein 2 [Source:HGNC Symbol;Acc:HGNC:26262]
ENSG00000184047	DIABLO	ENST00000443649	chr12:122203542-122266521	-1.86877	diablo IAP-binding mitochondrial protein [Source:HGNC Symbol;Acc:HGNC:21528]
ENSG00000042493	CAPG	ENST00000263867	chr2:85394747-85418432	-1.89166	capping actin protein, gelsolin like [Source:HGNC Symbol;Acc:HGNC:1474]
ENSG00000129195	PIMREG	ENST00000572447	chr17:6444414-6556494	-1.73918	PICALM interacting mitotic regulator [Source:HGNC Symbol;Acc:HGNC:25483]
ENSG00000158806	NPM2	ENST00000397940	chr8:22024124-22036897	3.77294	nucleophosmin/nucleoplasmin 2 [Source:HGNC Symbol;Acc:HGNC:7930]
ENSG00000007545	CRAMP1	ENST00000397412	chr16:1612324-1702280	1.68461	cramped chromatin regulator homolog 1 [Source:HGNC Symbol;Acc:HGNC:14122]
ENSG00000240694	PNMA2	ENST00000522362	chr8:26382897-26658178	4.47592	paraneoplastic Ma antigen 2 [Source:HGNC Symbol;Acc:HGNC:9159]
ENSG00000113387	SUB1	ENST00000515355	chr5:32531632-32604079	-1.90572	SUB1 homolog, transcriptional regulator [Source:HGNC Symbol;Acc:HGNC:19985]
ENSG00000114107	CEP70	ENST00000484888	chr3:138494343-138594538	-1.65043	centrosomal protein 70 [Source:HGNC Symbol;Acc:HGNC:29972]
ENSG00000204219	TCEA3	ENST00000450454	chr1:23381060-23424740	4.60022	transcription elongation factor A3 [Source:HGNC Symbol;Acc:HGNC:11615]
ENSG00000142552	RCN3	ENST00000270645	chr19:49527617-49546962	1.58065	reticulocalbin 3 [Source:HGNC Symbol;Acc:HGNC:21145]
ENSG00000148481	MINDY3	ENST00000277632	chr10:15778169-15860536	1.5031	MINDY lysine 48 deubiquitinase 3 [Source:HGNC Symbol;Acc:HGNC:23578]
ENSG00000125843	AP5S1	ENST00000379567	chr20:3820523-3828837	-1.53983	adaptor related protein complex 5 sigma 1 subunit [Source:HGNC Symbol;Acc:HGNC:15875]
ENSG00000089063	TMEM230	ENST00000379299	chr20:5068231-5113103	-2.03932	transmembrane protein 230 [Source:HGNC Symbol;Acc:HGNC:15876]
ENSG00000187522	HSPA14	ENST00000437161	chr10:14819249-14871741	-1.54014	heat shock protein family A (Hsp70) member 14 [Source:HGNC Symbol;Acc:HGNC:29526]
ENSG00000163659	TIPARP	ENST00000295924	chr3:156673234-156706770	-2.82834	TCDD inducible poly(ADP-ribose) polymerase [Source:HGNC Symbol;Acc:HGNC:23696]
ENSG00000168807	SNTB2	ENST00000336278	chr16:69105563-69408571	-2.26901	syntrophin beta 2 [Source:HGNC Symbol;Acc:HGNC:11169]
ENSG00000178573	MAF	ENST00000326043	chr16:79585842-79600767	2.78431	MAF bZIP transcription factor [Source:HGNC Symbol;Acc:HGNC:6776]
ENSG00000101935	AMMECR1	ENST00000262844	chrX:110194185-110456334	-2.38645	Alport syndrome, mental retardation, midface hypoplasia and elliptocytosis chromosomal region gene 1 [Source:HGNC Symbol;Acc:HGNC:467]
ENSG00000159733	ZFYVE28	ENST00000290974	chr4:2269581-2418663	-3.03329	zinc finger FYVE-type containing 28 [Source:HGNC Symbol;Acc:HGNC:29334]
ENSG00000136213	CHST12	ENST00000258711	chr7:2403559-2450102	-5.87357	carbohydrate sulfotransferase 12 [Source:HGNC Symbol;Acc:HGNC:17423]
ENSG00000130768	SMPDL3B	ENST00000373894	chr1:27934992-27959157	-1.75589	sphingomyelin phosphodiesterase acid like 3B [Source:HGNC Symbol;Acc:HGNC:21416]
ENSG00000112599	GUCA1B	ENST00000230361	chr6:42184400-42194916	1.77066	guanylate cyclase activator 1B [Source:HGNC Symbol;Acc:HGNC:4679]
ENSG00000120071	KANSL1	ENST00000574590	chr17:46029915-46225389	-1.58993	KAT8 regulatory NSL complex subunit 1 [Source:HGNC Symbol;Acc:HGNC:24565]
ENSG00000139546	TARBP2	ENST00000266987	chr12:53500920-53506431	-2.81648	TARBP2, RISC loading complex RNA binding subunit [Source:HGNC Symbol;Acc:HGNC:11569]
ENSG00000183153	GJD3	ENST00000578689	chr17:40362930-40363815	1.97403	gap junction protein delta 3 [Source:HGNC Symbol;Acc:HGNC:19147]
ENSG00000254521	SIGLEC12	ENST00000291707	chr19:51491198-51501800	2.36422	sialic acid binding Ig like lectin 12 (gene/pseudogene) [Source:HGNC Symbol;Acc:HGNC:15482]
ENSG00000165929	TC2N	ENST00000360594	chr14:91580695-91867536	6.35146	tandem C2 domains, nuclear [Source:HGNC Symbol;Acc:HGNC:19859]
ENSG00000147166	ITGB1BP2	ENST00000373829	chrX:71301733-71305371	-1.58991	integrin subunit beta 1 binding protein 2 [Source:HGNC Symbol;Acc:HGNC:6154]
ENSG00000156966	B3GNT7	ENST00000287590	chr2:231395542-231401164	-2.8532	UDP-GlcNAc:betaGal beta-1,3-N-acetylglucosaminyltransferase 7 [Source:HGNC Symbol;Acc:HGNC:18811]
ENSG00000102038	SMARCA1	ENST00000371122	chrX:129446500-129523524	4.18794	SWI/SNF related, matrix associated, actin dependent regulator of chromatin, subfamily a, member 1 [Source:HGNC Symbol;Acc:HGNC:11097]
ENSG00000119632	IFI27L2	ENST00000238609	chr14:94127778-94130253	-5.49105	interferon alpha inducible protein 27 like 2 [Source:HGNC Symbol;Acc:HGNC:19753]
ENSG00000170043	TRAPPC1	ENST00000540486	chr17:7921858-7949918	-2.39044	trafficking protein particle complex 1 [Source:HGNC Symbol;Acc:HGNC:19894]
ENSG00000117222	RBBP5	ENST00000264515	chr1:205086141-205122015	-1.76668	RB binding protein 5, histone lysine methyltransferase complex subunit [Source:HGNC Symbol;Acc:HGNC:9888]
ENSG00000160999	SH2B2	ENST00000536178	chr7:102285090-102321711	2.35082	SH2B adaptor protein 2 [Source:HGNC Symbol;Acc:HGNC:17381]
ENSG00000149798	CDC42EP2	ENST00000279249	chr11:65314817-65322429	-2.26753	CDC42 effector protein 2 [Source:HGNC Symbol;Acc:HGNC:16263]
ENSG00000165507	C10orf10	ENST00000298295	chr10:44959406-44995891	-3.4249	chromosome 10 open reading frame 10 [Source:HGNC Symbol;Acc:HGNC:23355]
ENSG00000169989	TIGD4	ENST00000304337	chr4:152769353-152979911	1.73805	tigger transposable element derived 4 [Source:HGNC Symbol;Acc:HGNC:18335]
ENSG00000158716	DUSP23	ENST00000368108	chr1:159780931-159782543	-3.99367	dual specificity phosphatase 23 [Source:HGNC Symbol;Acc:HGNC:21480]
ENSG00000165449	SLC16A9	ENST00000395348	chr10:59650760-59736002	1.75077	solute carrier family 16 member 9 [Source:HGNC Symbol;Acc:HGNC:23520]
ENSG00000149554	CHEK1	ENST00000428830	chr11:125591711-125681123	-2.42234	checkpoint kinase 1 [Source:HGNC Symbol;Acc:HGNC:1925]
ENSG00000172366	MCRIP2	ENST00000307650	chr16:636816-648474	1.68053	MAPK regulated corepressor interacting protein 2 [Source:HGNC Symbol;Acc:HGNC:14142]
ENSG00000119401	TRIM32	ENST00000450136	chr9:116424776-117415070	1.57655	tripartite motif containing 32 [Source:HGNC Symbol;Acc:HGNC:16380]
ENSG00000221886	ZBED8	ENST00000523213	chr5:160393147-160400097	-2.39776	zinc finger BED-type containing 8 [Source:HGNC Symbol;Acc:HGNC:30804]
ENSG00000147180	ZNF711	ENST00000276123	chrX:85244031-85273362	2.18101	zinc finger protein 711 [Source:HGNC Symbol;Acc:HGNC:13128]
ENSG00000149573	MPZL2	ENST00000278937	chr11:118253402-118264536	-4.02214	myelin protein zero like 2 [Source:HGNC Symbol;Acc:HGNC:3496]
ENSG00000130544	ZNF557	ENST00000252840	chr19:7069443-7087968	2.67411	zinc finger protein 557 [Source:HGNC Symbol;Acc:HGNC:28632]
ENSG00000135069	PSAT1	ENST00000376588	chr9:78297142-78330093	-4.44223	phosphoserine aminotransferase 1 [Source:HGNC Symbol;Acc:HGNC:19129]
ENSG00000108106	UBE2S	ENST00000264552	chr19:55385344-55407777	-1.61324	ubiquitin conjugating enzyme E2 S [Source:HGNC Symbol;Acc:HGNC:17895]
ENSG00000110944	IL23A	ENST00000228534	chr12:56334173-56340410	-2.23302	interleukin 23 subunit alpha [Source:HGNC Symbol;Acc:HGNC:15488]
ENSG00000051382	PIK3CB	ENST00000289153	chr3:138652698-138834938	3.42647	phosphatidylinositol-4,5-bisphosphate 3-kinase catalytic subunit beta [Source:HGNC Symbol;Acc:HGNC:8976]
ENSG00000023330	ALAS1	ENST00000484952	chr3:52198085-52214327	-1.52745	5'-aminolevulinate synthase 1 [Source:HGNC Symbol;Acc:HGNC:396]
ENSG00000136634	IL10	ENST00000423557	chr1:206767601-206772778	-5.36896	interleukin 10 [Source:HGNC Symbol;Acc:HGNC:5962]
ENSG00000137449	CPEB2	ENST00000538197	chr4:15002673-15070153	2.24522	cytoplasmic polyadenylation element binding protein 2 [Source:HGNC Symbol;Acc:HGNC:21745]
ENSG00000088038	CNOT3	ENST00000358389	chr19:54137727-54159882	1.50041	CCR4-NOT transcription complex subunit 3 [Source:HGNC Symbol;Acc:HGNC:7879]
ENSG00000091879	ANGPT2	ENST00000325203	chr8:6406591-6648504	3.37219	angiopoietin 2 [Source:HGNC Symbol;Acc:HGNC:485]
ENSG00000001631	KRIT1	ENST00000340022	chr7:92198968-92246166	2.74786	KRIT1, ankyrin repeat containing [Source:HGNC Symbol;Acc:HGNC:1573]
ENSG00000129474	AJUBA	ENST00000262713	chr14:22946227-22982642	2.46664	ajuba LIM protein [Source:HGNC Symbol;Acc:HGNC:20250]
ENSG00000179583	CIITA	ENST00000324288	chr16:10866221-10942460	-4.6373	class II major histocompatibility complex transactivator [Source:HGNC Symbol;Acc:HGNC:7067]
ENSG00000187838	PLSCR3	ENST00000574401	chr17:7380533-7404137	-2.20697	phospholipid scramblase 3 [Source:HGNC Symbol;Acc:HGNC:16495]
ENSG00000127920	GNG11	ENST00000248564	chr7:93921698-93928610	-7.37623	G protein subunit gamma 11 [Source:HGNC Symbol;Acc:HGNC:4403]
ENSG00000169413	RNASE6	ENST00000304677	chr14:20781050-20782467	-7.52297	ribonuclease A family member k6 [Source:HGNC Symbol;Acc:HGNC:10048]
ENSG00000152409	JMY	ENST00000396137	chr5:79236188-79327215	-5.63982	junction mediating and regulatory protein, p53 cofactor [Source:HGNC Symbol;Acc:HGNC:28916]
ENSG00000113916	BCL6	ENST00000406870	chr3:187721376-187746028	-1.99037	B-cell CLL/lymphoma 6 [Source:HGNC Symbol;Acc:HGNC:1001]
ENSG00000106617	PRKAG2	ENST00000287878	chr7:151556110-151877125	2.23057	protein kinase AMP-activated non-catalytic subunit gamma 2 [Source:HGNC Symbol;Acc:HGNC:9386]
ENSG00000159618	ADGRG5	ENST00000340339	chr16:57542420-57591681	1.61196	adhesion G protein-coupled receptor G5 [Source:HGNC Symbol;Acc:HGNC:19010]
ENSG00000115828	QPCT	ENST00000338415	chr2:37344573-37373322	2.2558	glutaminyl-peptide cyclotransferase [Source:HGNC Symbol;Acc:HGNC:9753]
ENSG00000087111	PIGS	ENST00000308360	chr17:28455751-28614200	-1.8004	phosphatidylinositol glycan anchor biosynthesis class S [Source:HGNC Symbol;Acc:HGNC:14937]
ENSG00000135404	CD63	ENST00000552692	chr12:55725322-55729707	2.10191	CD63 molecule [Source:HGNC Symbol;Acc:HGNC:1692]
ENSG00000151729	SLC25A4	ENST00000281456	chr4:185143240-185395899	-2.2947	solute carrier family 25 member 4 [Source:HGNC Symbol;Acc:HGNC:10990]
ENSG00000179862	CITED4	ENST00000372638	chr1:40861050-40862366	-1.8013	Cbp/p300 interacting transactivator with Glu/Asp rich carboxy-terminal domain 4 [Source:HGNC Symbol;Acc:HGNC:18696]
ENSG00000162910	MRPL55	ENST00000366735	chr1:228106678-228109312	-1.83033	mitochondrial ribosomal protein L55 [Source:HGNC Symbol;Acc:HGNC:16686]
ENSG00000112425	EPM2A	ENST00000367519	chr6:145382534-145736023	-1.57556	EPM2A, laforin glucan phosphatase [Source:HGNC Symbol;Acc:HGNC:3413]
ENSG00000138336	TET1	ENST00000373644	chr10:68560655-68701092	4.50834	tet methylcytosine dioxygenase 1 [Source:HGNC Symbol;Acc:HGNC:29484]
ENSG00000160570	DEDD2	ENST00000596251	chr19:42198597-42220140	2.31182	death effector domain containing 2 [Source:HGNC Symbol;Acc:HGNC:24450]
ENSG00000099810	MTAP	ENST00000380172	chr9:21802542-22032986	-7.21808	methylthioadenosine phosphorylase [Source:HGNC Symbol;Acc:HGNC:7413]
ENSG00000196576	PLXNB2	ENST00000359337	chr22:50274978-50307627	7.19666	plexin B2 [Source:HGNC Symbol;Acc:HGNC:9104]
ENSG00000103121	CMC2	ENST00000219400	chr16:80966447-81096425	2.09867	C-X9-C motif containing 2 [Source:HGNC Symbol;Acc:HGNC:24447]
ENSG00000100479	POLE2	ENST00000216367	chr14:49643554-49688422	-2.32623	DNA polymerase epsilon 2, accessory subunit [Source:HGNC Symbol;Acc:HGNC:9178]
ENSG00000161958	FGF11	ENST00000293829	chr17:7435418-7444937	1.88736	fibroblast growth factor 11 [Source:HGNC Symbol;Acc:HGNC:3667]
ENSG00000187764	SEMA4D	ENST00000438547	chr9:89360786-89498130	1.98344	semaphorin 4D [Source:HGNC Symbol;Acc:HGNC:10732]
ENSG00000197540	GZMM	ENST00000264553	chr19:544033-549924	4.44771	granzyme M [Source:HGNC Symbol;Acc:HGNC:4712]
ENSG00000121053	EPX	ENST00000225371	chr17:58192736-58205174	4.56599	eosinophil peroxidase [Source:HGNC Symbol;Acc:HGNC:3423]
ENSG00000101146	RAE1	ENST00000371242	chr20:57351009-57379211	-2.31225	ribonucleic acid export 1 [Source:HGNC Symbol;Acc:HGNC:9828]
ENSG00000077585	GPR137B	ENST00000366592	chr1:236142504-236281985	2.15387	G protein-coupled receptor 137B [Source:HGNC Symbol;Acc:HGNC:11862]
ENSG00000106268	NUDT1	ENST00000397046	chr7:2242221-2251146	-1.53755	nudix hydrolase 1 [Source:HGNC Symbol;Acc:HGNC:8048]
ENSG00000181135	ZNF707	ENST00000418203	chr8:143684451-143713898	2.02937	zinc finger protein 707 [Source:HGNC Symbol;Acc:HGNC:27815]
ENSG00000187186	AL162231.1	ENST00000421828	chr9:34664162-34666112	-2.49983
ENSG00000225663	MCRIP1	ENST00000576730	chr17:81822360-81833302	1.58658	MAPK regulated corepressor interacting protein 1 [Source:HGNC Symbol;Acc:HGNC:28007]
ENSG00000196890	HIST3H2BB	ENST00000620438	chr1:228458106-228460470	1.55994	histone cluster 3 H2B family member b [Source:HGNC Symbol;Acc:HGNC:20514]
ENSG00000204252	HLA-DOA	ENST00000229829	chr6:33004177-33009612	-6.42196	major histocompatibility complex, class II, DO alpha [Source:HGNC Symbol;Acc:HGNC:4936]
ENSG00000188051	TMEM221	ENST00000341130	chr19:17435508-17460954	1.62267	transmembrane protein 221 [Source:HGNC Symbol;Acc:HGNC:21943]
ENSG00000184719	RNLS	ENST00000331772	chr10:88248910-88584530	-3.22884	renalase, FAD dependent amine oxidase [Source:HGNC Symbol;Acc:HGNC:25641]
ENSG00000109854	HTATIP2	ENST00000451739	chr11:20363684-20383783	3.43812	HIV-1 Tat interactive protein 2 [Source:HGNC Symbol;Acc:HGNC:16637]
ENSG00000090975	PITPNM2	ENST00000542749	chr12:122983479-123257959	-2.41252	phosphatidylinositol transfer protein membrane associated 2 [Source:HGNC Symbol;Acc:HGNC:21044]
ENSG00000105205	CLC	ENST00000221804	chr19:39731249-39738028	6.84764	Charcot-Leyden crystal galectin [Source:HGNC Symbol;Acc:HGNC:2014]
ENSG00000109089	CDR2L	ENST00000337231	chr17:74987631-75005800	6.26085	cerebellar degeneration related protein 2 like [Source:HGNC Symbol;Acc:HGNC:29999]
ENSG00000112164	GLP1R	ENST00000373256	chr6:39048797-39087743	7.42076	glucagon like peptide 1 receptor [Source:HGNC Symbol;Acc:HGNC:4324]
ENSG00000151650	VENTX	ENST00000325980	chr10:133237403-133241929	4.46437	VENT homeobox [Source:HGNC Symbol;Acc:HGNC:13639]
ENSG00000159231	CBR3	ENST00000290354	chr21:36134911-36146566	4.97417	carbonyl reductase 3 [Source:HGNC Symbol;Acc:HGNC:1549]
ENSG00000180340	FZD2	ENST00000315323	chr17:44557458-44559570	5.5859	frizzled class receptor 2 [Source:HGNC Symbol;Acc:HGNC:4040]
ENSG00000183691	NOG	ENST00000332822	chr17:56593698-56595590	8.06444	noggin [Source:HGNC Symbol;Acc:HGNC:7866]
ENSG00000185924	RTN4RL1	ENST00000331238	chr17:1934676-2025345	6.98845	reticulon 4 receptor like 1 [Source:HGNC Symbol;Acc:HGNC:21329]
ENSG00000198914	POU3F3	ENST00000361360	chr2:104855510-104858574	9.50158	POU class 3 homeobox 3 [Source:HGNC Symbol;Acc:HGNC:9216]
ENSG00000213937	CLDN9	ENST00000445369	chr16:3012455-3014505	8.35793	claudin 9 [Source:HGNC Symbol;Acc:HGNC:2051]
ENSG00000177144	NUDT4P1	ENST00000322209	chr1:148748893-148750099	3.4108	nudix hydrolase 4 pseudogene 1 [Source:HGNC Symbol;Acc:HGNC:18012]
ENSG00000106992	AK1	ENST00000373156	chr9:127866479-127877743	2.13609	adenylate kinase 1 [Source:HGNC Symbol;Acc:HGNC:361]
ENSG00000120832	MTERF2	ENST00000240050	chr12:106955718-106987166	1.5478	mitochondrial transcription termination factor 2 [Source:HGNC Symbol;Acc:HGNC:30779]
ENSG00000262484	CCER2	ENST00000571838	chr19:38908979-38912158	2.56008	coiled-coil glutamate rich protein 2 [Source:HGNC Symbol;Acc:HGNC:44662]
ENSG00000108821	COL1A1	ENST00000225964	chr17:50183288-50201632	-4.9375	collagen type I alpha 1 chain [Source:HGNC Symbol;Acc:HGNC:2197]
ENSG00000172164	SNTB1	ENST00000395601	chr8:120380760-120813273	-2.32425	syntrophin beta 1 [Source:HGNC Symbol;Acc:HGNC:11168]
ENSG00000175387	SMAD2	ENST00000402690	chr18:47808956-47931146	1.50582	SMAD family member 2 [Source:HGNC Symbol;Acc:HGNC:6768]
ENSG00000183019	MCEMP1	ENST00000333598	chr19:7676627-7687703	2.52967	mast cell expressed membrane protein 1 [Source:HGNC Symbol;Acc:HGNC:27291]
ENSG00000136379	ABHD17C	ENST00000258884	chr15:80679683-80755621	2.97219	abhydrolase domain containing 17C [Source:HGNC Symbol;Acc:HGNC:26925]
ENSG00000111796	KLRB1	ENST00000229402	chr12:9594550-9607886	2.88751	killer cell lectin like receptor B1 [Source:HGNC Symbol;Acc:HGNC:6373]
ENSG00000197442	MAP3K5	ENST00000359015	chr6:136557046-136792518	-2.85928	mitogen-activated protein kinase kinase kinase 5 [Source:HGNC Symbol;Acc:HGNC:6857]
ENSG00000171794	UTF1	ENST00000304477	chr10:133230273-133231558	2.86902	undifferentiated embryonic cell transcription factor 1 [Source:HGNC Symbol;Acc:HGNC:12634]
ENSG00000129235	TXNDC17	ENST00000250101	chr17:6578147-6651634	-1.73511	thioredoxin domain containing 17 [Source:HGNC Symbol;Acc:HGNC:28218]
ENSG00000135317	SNX14	ENST00000314673	chr6:85505495-85643792	2.07294	sorting nexin 14 [Source:HGNC Symbol;Acc:HGNC:14977]
ENSG00000155636	RBM45	ENST00000286070	chr2:178112368-178139011	-1.64626	RNA binding motif protein 45 [Source:HGNC Symbol;Acc:HGNC:24468]
ENSG00000109321	AREG	ENST00000395748	chr4:74445133-74455009	-9.38266	amphiregulin [Source:HGNC Symbol;Acc:HGNC:651]
ENSG00000120669	SOHLH2	ENST00000379881	chr13:36168207-36297866	3.3329	spermatogenesis and oogenesis specific basic helix-loop-helix 2 [Source:HGNC Symbol;Acc:HGNC:26026]
ENSG00000047249	ATP6V1H	ENST00000396774	chr8:53715556-53843558	-2.11629	ATPase H+ transporting V1 subunit H [Source:HGNC Symbol;Acc:HGNC:18303]
ENSG00000167645	YIF1B	ENST00000339413	chr19:38305103-38317273	2.60637	Yip1 interacting factor homolog B, membrane trafficking protein [Source:HGNC Symbol;Acc:HGNC:30511]
ENSG00000165322	ARHGAP12	ENST00000344936	chr10:31805403-31928876	2.51935	Rho GTPase activating protein 12 [Source:HGNC Symbol;Acc:HGNC:16348]
ENSG00000103811	CTSH	ENST00000220166	chr15:78921057-78949574	-2.2565	cathepsin H [Source:HGNC Symbol;Acc:HGNC:2535]
ENSG00000184307	ZDHHC23	ENST00000330212	chr3:113947900-114088422	1.55833	zinc finger DHHC-type containing 23 [Source:HGNC Symbol;Acc:HGNC:28654]
ENSG00000078589	P2RY10	ENST00000544091	chrX:78945067-78965377	1.52748	purinergic receptor P2Y10 [Source:HGNC Symbol;Acc:HGNC:19906]
ENSG00000128040	SPINK2	ENST00000248701	chr4:56809859-56821742	-5.16388	serine peptidase inhibitor, Kazal type 2 [Source:HGNC Symbol;Acc:HGNC:11245]
ENSG00000196581	AJAP1	ENST00000378190	chr1:4654699-4792534	3.18785	adherens junctions associated protein 1 [Source:HGNC Symbol;Acc:HGNC:30801]
ENSG00000134590	RTL8C	ENST00000257013	chrX:135032365-135033546	-6.24274	retrotransposon Gag like 8C [Source:HGNC Symbol;Acc:HGNC:2569]
ENSG00000072210	ALDH3A2	ENST00000579855	chr17:19648135-19677598	-3.89578	aldehyde dehydrogenase 3 family member A2 [Source:HGNC Symbol;Acc:HGNC:403]
ENSG00000274267	HIST1H3B	ENST00000621411	chr6:26031649-26032060	-2.39609	histone cluster 1 H3 family member b [Source:HGNC Symbol;Acc:HGNC:4776]
ENSG00000105393	BABAM1	ENST00000601043	chr19:17231882-17287646	-2.05357	BRISC and BRCA1 A complex member 1 [Source:HGNC Symbol;Acc:HGNC:25008]
ENSG00000175906	ARL4D	ENST00000320033	chr17:43398958-43401137	-1.79522	ADP ribosylation factor like GTPase 4D [Source:HGNC Symbol;Acc:HGNC:656]
ENSG00000141469	SLC14A1	ENST00000586142	chr18:45687021-45752520	4.07591	solute carrier family 14 member 1 (Kidd blood group) [Source:HGNC Symbol;Acc:HGNC:10918]
ENSG00000164053	ATRIP	ENST00000320211	chr3:48446709-48467645	-2.74802	ATR interacting protein [Source:HGNC Symbol;Acc:HGNC:33499]
ENSG00000153113	CAST	ENST00000309190	chr5:96525266-96808100	1.54294	calpastatin [Source:HGNC Symbol;Acc:HGNC:1515]
ENSG00000123685	BATF3	ENST00000243440	chr1:212686417-212699985	3.28758	basic leucine zipper ATF-like transcription factor 3 [Source:HGNC Symbol;Acc:HGNC:28915]
ENSG00000155366	RHOC	ENST00000369638	chr1:112701105-112715477	2.60192	ras homolog family member C [Source:HGNC Symbol;Acc:HGNC:669]
ENSG00000118495	PLAGL1	ENST00000625622	chr6:143940299-144064599	2.52756	PLAG1 like zinc finger 1 [Source:HGNC Symbol;Acc:HGNC:9046]
ENSG00000212864	RNF208	ENST00000391553	chr9:137220246-137222020	2.0712	ring finger protein 208 [Source:HGNC Symbol;Acc:HGNC:25420]
ENSG00000168476	REEP4	ENST00000306306	chr8:22138017-22141951	-1.54648	receptor accessory protein 4 [Source:HGNC Symbol;Acc:HGNC:26176]
ENSG00000148297	MED22	ENST00000610672	chr9:133338322-133348131	1.53027	mediator complex subunit 22 [Source:HGNC Symbol;Acc:HGNC:11477]
ENSG00000141337	ARSG	ENST00000448504	chr17:68259181-68457513	-3.8814	arylsulfatase G [Source:HGNC Symbol;Acc:HGNC:24102]
ENSG00000119559	C19orf25	ENST00000436106	chr19:1446301-1479556	1.96045	chromosome 19 open reading frame 25 [Source:HGNC Symbol;Acc:HGNC:26711]
ENSG00000069424	KCNAB2	ENST00000378097	chr1:5862810-6101193	1.83437	potassium voltage-gated channel subfamily A regulatory beta subunit 2 [Source:HGNC Symbol;Acc:HGNC:6229]
ENSG00000124570	SERPINB6	ENST00000335686	chr6:2948158-2972165	-2.56531	serpin family B member 6 [Source:HGNC Symbol;Acc:HGNC:8950]
ENSG00000181284	TMEM102	ENST00000396568	chr17:7435418-7444937	-1.6826	transmembrane protein 102 [Source:HGNC Symbol;Acc:HGNC:26722]
ENSG00000178343	SHISA3	ENST00000319234	chr4:42397838-42402487	-4.977	shisa family member 3 [Source:HGNC Symbol;Acc:HGNC:25159]
ENSG00000079385	CEACAM1	ENST00000161559	chr19:42507303-42561234	4.21197	carcinoembryonic antigen related cell adhesion molecule 1 [Source:HGNC Symbol;Acc:HGNC:1814]
ENSG00000129197	RPAIN	ENST00000381209	chr17:5282264-5469060	-1.51982	RPA interacting protein [Source:HGNC Symbol;Acc:HGNC:28641]
ENSG00000277775	HIST1H3F	ENST00000618052	chr6:26250194-26250605	-3.18654	histone cluster 1 H3 family member f [Source:HGNC Symbol;Acc:HGNC:4773]
ENSG00000243678	NME2	ENST00000503064	chr17:51153535-51171747	-3.78475	NME/NM23 nucleoside diphosphate kinase 2 [Source:HGNC Symbol;Acc:HGNC:7850]
ENSG00000183044	ABAT	ENST00000396600	chr16:8674564-8849331	2.52486	4-aminobutyrate aminotransferase [Source:HGNC Symbol;Acc:HGNC:23]
ENSG00000169621	APLF	ENST00000303795	chr2:68467560-68658247	-3.45748	aprataxin and PNKP like factor [Source:HGNC Symbol;Acc:HGNC:28724]
ENSG00000189339	SLC35E2B	ENST00000617444	chr1:1659528-1692728	-2.55036	solute carrier family 35 member E2B [Source:HGNC Symbol;Acc:HGNC:33941]
ENSG00000168421	RHOH	ENST00000617441	chr4:40191052-40246967	1.94854	ras homolog family member H [Source:HGNC Symbol;Acc:HGNC:686]
ENSG00000177990	DPY19L2	ENST00000324472	chr12:63558912-63668939	-5.27336	dpy-19 like 2 [Source:HGNC Symbol;Acc:HGNC:19414]
ENSG00000121552	CSTA	ENST00000264474	chr3:122325243-122341972	1.82054	cystatin A [Source:HGNC Symbol;Acc:HGNC:2481]
ENSG00000134569	LRP4	ENST00000378623	chr11:46856867-46918642	8.74871	LDL receptor related protein 4 [Source:HGNC Symbol;Acc:HGNC:6696]
ENSG00000143153	ATP1B1	ENST00000367816	chr1:169105696-169460669	-1.52263	ATPase Na+/K+ transporting subunit beta 1 [Source:HGNC Symbol;Acc:HGNC:804]
ENSG00000185101	ANO9	ENST00000332826	chr11:417932-442011	-3.4582	anoctamin 9 [Source:HGNC Symbol;Acc:HGNC:20679]
ENSG00000033050	ABCF2	ENST00000222388	chr7:151207836-151227230	2.40509	ATP binding cassette subfamily F member 2 [Source:HGNC Symbol;Acc:HGNC:71]
ENSG00000163513	TGFBR2	ENST00000295754	chr3:30606501-30694142	-3.15767	transforming growth factor beta receptor 2 [Source:HGNC Symbol;Acc:HGNC:11773]
ENSG00000114383	TUSC2	ENST00000232496	chr3:50317789-50340980	-2.48313	tumor suppressor candidate 2 [Source:HGNC Symbol;Acc:HGNC:17034]
ENSG00000197323	TRIM33	ENST00000358465	chr1:114392776-114511160	2.72861	tripartite motif containing 33 [Source:HGNC Symbol;Acc:HGNC:16290]
ENSG00000085265	FCN1	ENST00000371806	chr9:134905889-134917963	6.00004	ficolin 1 [Source:HGNC Symbol;Acc:HGNC:3623]
ENSG00000178623	GPR35	ENST00000438013	chr2:240586715-240631259	1.62098	G protein-coupled receptor 35 [Source:HGNC Symbol;Acc:HGNC:4492]
ENSG00000092036	HAUS4	ENST00000206474	chr14:22946227-22982642	-1.99135	HAUS augmin like complex subunit 4 [Source:HGNC Symbol;Acc:HGNC:20163]
ENSG00000182584	ACTL10	ENST00000330271	chr20:33657086-33674463	2.27641	actin like 10 [Source:HGNC Symbol;Acc:HGNC:16127]
ENSG00000122033	MTIF3	ENST00000405591	chr13:27424543-27450591	2.27079	mitochondrial translational initiation factor 3 [Source:HGNC Symbol;Acc:HGNC:29788]
ENSG00000125257	ABCC4	ENST00000376887	chr13:95019828-95301446	-5.51471	ATP binding cassette subfamily C member 4 [Source:HGNC Symbol;Acc:HGNC:55]
ENSG00000160255	ITGB2	ENST00000397850	chr21:44885952-44931989	1.66185	integrin subunit beta 2 [Source:HGNC Symbol;Acc:HGNC:6155]
ENSG00000109084	TMEM97	ENST00000226230	chr17:28319094-28335489	-1.92976	transmembrane protein 97 [Source:HGNC Symbol;Acc:HGNC:28106]
ENSG00000141252	VPS53	ENST00000291074	chr17:508667-721717	-2.12878	VPS53, GARP complex subunit [Source:HGNC Symbol;Acc:HGNC:25608]
ENSG00000164970	FAM219A	ENST00000297620	chr9:34366669-34520989	-1.63512	family with sequence similarity 219 member A [Source:HGNC Symbol;Acc:HGNC:19920]
ENSG00000047578	KIAA0556	ENST00000261588	chr16:27550113-27780369	1.61821	KIAA0556 [Source:HGNC Symbol;Acc:HGNC:29068]
ENSG00000126603	GLIS2	ENST00000433375	chr16:4314760-4425705	1.80632	GLIS family zinc finger 2 [Source:HGNC Symbol;Acc:HGNC:29450]
ENSG00000102445	RUBCNL	ENST00000389908	chr13:46341005-46438190	2.47195	RUN and cysteine rich domain containing beclin 1 interacting protein like [Source:HGNC Symbol;Acc:HGNC:20420]
ENSG00000138835	RGS3	ENST00000350696	chr9:113444730-113597743	1.52987	regulator of G protein signaling 3 [Source:HGNC Symbol;Acc:HGNC:9999]
ENSG00000196562	SULF2	ENST00000359930	chr20:47501901-47786616	2.41938	sulfatase 2 [Source:HGNC Symbol;Acc:HGNC:20392]
ENSG00000039319	ZFYVE16	ENST00000505560	chr5:80408012-80479350	1.8811	zinc finger FYVE-type containing 16 [Source:HGNC Symbol;Acc:HGNC:20756]
ENSG00000144199	FAHD2B	ENST00000272610	chr2:97083582-97094882	-3.36235	fumarylacetoacetate hydrolase domain containing 2B [Source:HGNC Symbol;Acc:HGNC:25318]
ENSG00000171984	C20orf196	ENST00000303142	chr20:5750286-5864216	-1.72361	chromosome 20 open reading frame 196 [Source:HGNC Symbol;Acc:HGNC:26318]
ENSG00000150760	DOCK1	ENST00000280333	chr10:126905408-127452517	-9999	dedicator of cytokinesis 1 [Source:HGNC Symbol;Acc:HGNC:2987]
ENSG00000132640	BTBD3	ENST00000254977	chr20:11890722-11926609	-1.72473	BTB domain containing 3 [Source:HGNC Symbol;Acc:HGNC:15854]
ENSG00000177932	ZNF354C	ENST00000315475	chr5:179060414-179086617	-6.55811	zinc finger protein 354C [Source:HGNC Symbol;Acc:HGNC:16736]
ENSG00000092067	CEBPE	ENST00000206513	chr14:23117303-23119616	2.23522	CCAAT/enhancer binding protein epsilon [Source:HGNC Symbol;Acc:HGNC:1836]
ENSG00000177311	ZBTB38	ENST00000637056	chr3:141228725-141449792	2.92096	zinc finger and BTB domain containing 38 [Source:HGNC Symbol;Acc:HGNC:26636]
ENSG00000103266	STUB1	ENST00000219548	chr16:680223-684528	3.29387	STIP1 homology and U-box containing protein 1 [Source:HGNC Symbol;Acc:HGNC:11427]
ENSG00000130921	C12orf65	ENST00000253233	chr12:122983479-123257959	-1.86633	chromosome 12 open reading frame 65 [Source:HGNC Symbol;Acc:HGNC:26784]
ENSG00000160932	LY6E	ENST00000522971	chr8:143017981-143023832	-1.91555	lymphocyte antigen 6 family member E [Source:HGNC Symbol;Acc:HGNC:6727]
ENSG00000174371	EXO1	ENST00000348581	chr1:241847966-241895148	-2.78204	exonuclease 1 [Source:HGNC Symbol;Acc:HGNC:3511]
ENSG00000011465	DCN	ENST00000393155	chr12:91140483-91183123	-9999	decorin [Source:HGNC Symbol;Acc:HGNC:2705]
ENSG00000123095	BHLHE41	ENST00000242728	chr12:26120025-26299290	-5.42888	basic helix-loop-helix family member e41 [Source:HGNC Symbol;Acc:HGNC:16617]
ENSG00000156256	USP16	ENST00000399976	chr21:29024628-29054488	-1.64986	ubiquitin specific peptidase 16 [Source:HGNC Symbol;Acc:HGNC:12614]
ENSG00000159403	C1R	ENST00000542285	chr12:7080208-7109273	-1.62861	complement C1r [Source:HGNC Symbol;Acc:HGNC:1246]
ENSG00000148671	ADIRF	ENST00000372013	chr10:86935539-86983934	2.16351	adipogenesis regulatory factor [Source:HGNC Symbol;Acc:HGNC:24043]
ENSG00000126243	LRFN3	ENST00000246529	chr19:35935357-35945767	1.80338	leucine rich repeat and fibronectin type III domain containing 3 [Source:HGNC Symbol;Acc:HGNC:28370]
ENSG00000137331	IER3	ENST00000259874	chr6:30743198-30744554	-1.94876	immediate early response 3 [Source:HGNC Symbol;Acc:HGNC:5392]
ENSG00000134201	GSTM5	ENST00000256593	chr1:109712254-109775428	-9999	glutathione S-transferase mu 5 [Source:HGNC Symbol;Acc:HGNC:4637]
ENSG00000102547	CAB39L	ENST00000347776	chr13:49308649-49444126	-1.65977	calcium binding protein 39 like [Source:HGNC Symbol;Acc:HGNC:20290]
ENSG00000152894	PTPRK	ENST00000368226	chr6:127968651-128520674	-9999	protein tyrosine phosphatase, receptor type K [Source:HGNC Symbol;Acc:HGNC:9674]
ENSG00000169570	DTWD2	ENST00000510708	chr5:118836216-118988545	2.27452	DTW domain containing 2 [Source:HGNC Symbol;Acc:HGNC:19334]
ENSG00000137842	TMEM62	ENST00000260403	chr15:43106224-43221283	1.51472	transmembrane protein 62 [Source:HGNC Symbol;Acc:HGNC:26269]
ENSG00000149948	HMGA2	ENST00000403681	chr12:65824130-65966295	-9999	high mobility group AT-hook 2 [Source:HGNC Symbol;Acc:HGNC:5009]
ENSG00000050165	DKK3	ENST00000396505	chr11:11963105-12009769	-9999	dickkopf WNT signaling pathway inhibitor 3 [Source:HGNC Symbol;Acc:HGNC:2893]
ENSG00000261611	AC010547.5	ENST00000561908	chr16:71447515-71565347	2.86659
ENSG00000113360	DROSHA	ENST00000344624	chr5:31400496-31532196	1.73466	drosha ribonuclease III [Source:HGNC Symbol;Acc:HGNC:17904]
ENSG00000091651	ORC6	ENST00000219097	chr16:46689642-46698394	-3.53958	origin recognition complex subunit 6 [Source:HGNC Symbol;Acc:HGNC:17151]
ENSG00000196550	FAM72A	ENST00000367128	chr1:206186178-206464443	-1.85913	family with sequence similarity 72 member A [Source:HGNC Symbol;Acc:HGNC:24044]
ENSG00000198807	PAX9	ENST00000361487	chr14:36657567-37172866	-9999	paired box 9 [Source:HGNC Symbol;Acc:HGNC:8623]
ENSG00000198324	FAM109A	ENST00000547838	chr12:111360650-111369121	1.99503	family with sequence similarity 109 member A [Source:HGNC Symbol;Acc:HGNC:26509]
ENSG00000151773	CCDC122	ENST00000444614	chr13:43823908-44028526	-4.28178	coiled-coil domain containing 122 [Source:HGNC Symbol;Acc:HGNC:26478]
ENSG00000151849	CENPJ	ENST00000381884	chr13:24882283-24922889	-1.87803	centromere protein J [Source:HGNC Symbol;Acc:HGNC:17272]
ENSG00000062370	ZNF112	ENST00000354340	chr19:44326554-44401608	-9999	zinc finger protein 112 [Source:HGNC Symbol;Acc:HGNC:12892]
ENSG00000132670	PTPRA	ENST00000399903	chr20:2835313-3039076	2.83488	protein tyrosine phosphatase, receptor type A [Source:HGNC Symbol;Acc:HGNC:9664]
ENSG00000104899	AMH	ENST00000221496	chr19:2249308-2252073	4.94049	anti-Mullerian hormone [Source:HGNC Symbol;Acc:HGNC:464]
ENSG00000187554	TLR5	ENST00000366881	chr1:223107784-223143282	3.94053	toll like receptor 5 [Source:HGNC Symbol;Acc:HGNC:11851]
ENSG00000078081	LAMP3	ENST00000265598	chr3:183122212-183163839	-9999	lysosomal associated membrane protein 3 [Source:HGNC Symbol;Acc:HGNC:14582]
ENSG00000121570	DPPA4	ENST00000335658	chr3:109326140-109337572	-9999	developmental pluripotency associated 4 [Source:HGNC Symbol;Acc:HGNC:19200]
ENSG00000166035	LIPC	ENST00000356113	chr15:57953423-58569843	1.84454	lipase C, hepatic type [Source:HGNC Symbol;Acc:HGNC:6619]
ENSG00000167110	GOLGA2	ENST00000421699	chr9:128255828-128288990	4.50633	golgin A2 [Source:HGNC Symbol;Acc:HGNC:4425]
ENSG00000135525	MAP7	ENST00000354570	chr6:136339793-136550819	-9999	microtubule associated protein 7 [Source:HGNC Symbol;Acc:HGNC:6869]
ENSG00000198807	PAX9	ENST00000402703	chr14:36657567-37172866	-9999	paired box 9 [Source:HGNC Symbol;Acc:HGNC:8623]
ENSG00000163606	CD200R1	ENST00000308611	chr3:112921208-112975122	-3.4039	CD200 receptor 1 [Source:HGNC Symbol;Acc:HGNC:24235]
ENSG00000183066	WBP2NL	ENST00000328823	chr22:41998724-42070842	1.50051	WBP2 N-terminal like [Source:HGNC Symbol;Acc:HGNC:28389]
ENSG00000137868	STRA6	ENST00000323940	chr15:74179465-74336472	-9999	stimulated by retinoic acid 6 [Source:HGNC Symbol;Acc:HGNC:30650]
ENSG00000064655	EYA2	ENST00000327619	chr20:46894623-47188844	-9999	EYA transcriptional coactivator and phosphatase 2 [Source:HGNC Symbol;Acc:HGNC:3520]
ENSG00000170122	FOXD4	ENST00000382500	chr9:116230-118204	1.7412	forkhead box D4 [Source:HGNC Symbol;Acc:HGNC:3805]
ENSG00000160191	PDE9A	ENST00000291539	chr21:42653635-42775509	-9999	phosphodiesterase 9A [Source:HGNC Symbol;Acc:HGNC:8795]
ENSG00000125841	NRSN2	ENST00000382291	chr20:346781-359660	1.83004	neurensin 2 [Source:HGNC Symbol;Acc:HGNC:16229]
ENSG00000128606	LRRC17	ENST00000339431	chr7:102813229-103074843	-3.01514	leucine rich repeat containing 17 [Source:HGNC Symbol;Acc:HGNC:16895]
ENSG00000006757	PNPLA4	ENST00000381042	chrX:7898246-7927739	-9999	patatin like phospholipase domain containing 4 [Source:HGNC Symbol;Acc:HGNC:24887]
ENSG00000182247	UBE2E2	ENST00000396703	chr3:23203019-23591793	-9999	ubiquitin conjugating enzyme E2 E2 [Source:HGNC Symbol;Acc:HGNC:12478]
ENSG00000136235	GPNMB	ENST00000258733	chr7:23235966-23275108	-9999	glycoprotein nmb [Source:HGNC Symbol;Acc:HGNC:4462]
ENSG00000127955	GNAI1	ENST00000351004	chr7:80133954-80219405	-9999	G protein subunit alpha i1 [Source:HGNC Symbol;Acc:HGNC:4384]
ENSG00000164040	PGRMC2	ENST00000520121	chr4:128269236-128288829	2.08983	progesterone receptor membrane component 2 [Source:HGNC Symbol;Acc:HGNC:16089]
ENSG00000182247	UBE2E2	ENST00000425792	chr3:23203019-23591793	-9999	ubiquitin conjugating enzyme E2 E2 [Source:HGNC Symbol;Acc:HGNC:12478]
ENSG00000184293	CLECL1	ENST00000327839	chr12:9715859-9733299	-9999	C-type lectin like 1 [Source:HGNC Symbol;Acc:HGNC:24462]
ENSG00000170779	CDCA4	ENST00000392590	chr14:104985774-105021148	-1.89949	cell division cycle associated 4 [Source:HGNC Symbol;Acc:HGNC:14625]
ENSG00000140488	CELF6	ENST00000287202	chr15:72241180-72376476	1.96001	CUGBP Elav-like family member 6 [Source:HGNC Symbol;Acc:HGNC:14059]
ENSG00000124588	NQO2	ENST00000338130	chr6:2987986-3029162	1.57901	N-ribosyldihydronicotinamide:quinone reductase 2 [Source:HGNC Symbol;Acc:HGNC:7856]
ENSG00000134202	GSTM3	ENST00000361066	chr1:109712254-109775428	-9999	glutathione S-transferase mu 3 [Source:HGNC Symbol;Acc:HGNC:4635]
ENSG00000116016	EPAS1	ENST00000263734	chr2:46293666-46386703	-9999	endothelial PAS domain protein 1 [Source:HGNC Symbol;Acc:HGNC:3374]
ENSG00000239282	CASTOR1	ENST00000407689	chr22:30285116-30327046	-4.1152	cytosolic arginine sensor for mTORC1 subunit 1 [Source:HGNC Symbol;Acc:HGNC:34423]
ENSG00000003137	CYP26B1	ENST00000001146	chr2:72129237-72148038	-9999	cytochrome P450 family 26 subfamily B member 1 [Source:HGNC Symbol;Acc:HGNC:20581]
ENSG00000186047	DLEU7	ENST00000504404	chr13:50082170-50843939	-2.35911	deleted in lymphocytic leukemia, 7 [Source:HGNC Symbol;Acc:HGNC:17567]
ENSG00000168309	FAM107A	ENST00000360997	chr3:58564116-58627610	-6.43677	family with sequence similarity 107 member A [Source:HGNC Symbol;Acc:HGNC:30827]
ENSG00000012822	CALCOCO1	ENST00000550804	chr12:53708516-53727745	-2.37899	calcium binding and coiled-coil domain 1 [Source:HGNC Symbol;Acc:HGNC:29306]
ENSG00000111237	VPS29	ENST00000549578	chr12:110491096-110532086	1.5	VPS29, retromer complex component [Source:HGNC Symbol;Acc:HGNC:14340]
ENSG00000128641	MYO1B	ENST00000339514	chr2:191245184-191425389	-9999	myosin IB [Source:HGNC Symbol;Acc:HGNC:7596]
ENSG00000077942	FBLN1	ENST00000327858	chr22:45502237-45601135	-9999	fibulin 1 [Source:HGNC Symbol;Acc:HGNC:3600]
ENSG00000100298	APOBEC3H	ENST00000442487	chr22:39097206-39104067	-3.10994	apolipoprotein B mRNA editing enzyme catalytic subunit 3H [Source:HGNC Symbol;Acc:HGNC:24100]
ENSG00000135077	HAVCR2	ENST00000307851	chr5:157085831-157255191	-4.09448	hepatitis A virus cellular receptor 2 [Source:HGNC Symbol;Acc:HGNC:18437]
ENSG00000221883	ARIH2OS	ENST00000408959	chr3:48917787-48986382	-1.64045	ariadne homolog 2 opposite strand [Source:HGNC Symbol;Acc:HGNC:34425]
ENSG00000100105	PATZ1	ENST00000266269	chr22:31325803-31346232	-1.65115	POZ/BTB and AT hook containing zinc finger 1 [Source:HGNC Symbol;Acc:HGNC:13071]
ENSG00000109854	HTATIP2	ENST00000421577	chr11:20363684-20383783	2.704	HIV-1 Tat interactive protein 2 [Source:HGNC Symbol;Acc:HGNC:16637]
ENSG00000136802	LRRC8A	ENST00000372599	chr9:128832941-128918039	-1.72359	leucine rich repeat containing 8 family member A [Source:HGNC Symbol;Acc:HGNC:19027]
ENSG00000149636	DSN1	ENST00000426836	chr20:36751790-36773881	-2.1849	DSN1 homolog, MIS12 kinetochore complex component [Source:HGNC Symbol;Acc:HGNC:16165]
ENSG00000203950	RTL8A	ENST00000370775	chrX:135050931-135052196	-9999	retrotransposon Gag like 8A [Source:HGNC Symbol;Acc:HGNC:24514]
ENSG00000130222	GADD45G	ENST00000252506	chr9:89604931-89606593	-2.86156	growth arrest and DNA damage inducible gamma [Source:HGNC Symbol;Acc:HGNC:4097]
ENSG00000153234	NR4A2	ENST00000409572	chr2:156324431-156342348	4.41116	nuclear receptor subfamily 4 group A member 2 [Source:HGNC Symbol;Acc:HGNC:7981]
ENSG00000008513	ST3GAL1	ENST00000399640	chr8:133454847-133572084	4.33999	ST3 beta-galactoside alpha-2,3-sialyltransferase 1 [Source:HGNC Symbol;Acc:HGNC:10862]
ENSG00000113396	SLC27A6	ENST00000395266	chr5:128257798-129033642	-9999	solute carrier family 27 member 6 [Source:HGNC Symbol;Acc:HGNC:11000]
ENSG00000141526	SLC16A3	ENST00000581287	chr17:82228396-82273731	2.12932	solute carrier family 16 member 3 [Source:HGNC Symbol;Acc:HGNC:10924]
ENSG00000006652	IFRD1	ENST00000005558	chr7:112422967-112491062	9999	interferon related developmental regulator 1 [Source:HGNC Symbol;Acc:HGNC:5456]
ENSG00000008283	CYB561	ENST00000392976	chr17:63432303-63446378	-9999	cytochrome b561 [Source:HGNC Symbol;Acc:HGNC:2571]
ENSG00000008382	MPND	ENST00000262966	chr19:4343526-4360086	9999	MPN domain containing [Source:HGNC Symbol;Acc:HGNC:25934]
ENSG00000012223	LTF	ENST00000231751	chr3:46435644-46485234	8.14664	lactotransferrin [Source:HGNC Symbol;Acc:HGNC:6720]
ENSG00000012817	KDM5D	ENST00000541639	chrY:19691838-19744939	9999	lysine demethylase 5D [Source:HGNC Symbol;Acc:HGNC:11115]
ENSG00000013364	MVP	ENST00000395353	chr16:29811381-29848039	9999	major vault protein [Source:HGNC Symbol;Acc:HGNC:7531]
ENSG00000015171	ZMYND11	ENST00000381591	chr10:134464-254637	9999	zinc finger MYND-type containing 11 [Source:HGNC Symbol;Acc:HGNC:16966]
ENSG00000022267	FHL1	ENST00000535737	chrX:136146701-136211359	-9999	four and a half LIM domains 1 [Source:HGNC Symbol;Acc:HGNC:3702]
ENSG00000023191	RNH1	ENST00000534797	chr11:494511-507300	1.58212	ribonuclease/angiogenin inhibitor 1 [Source:HGNC Symbol;Acc:HGNC:10074]
ENSG00000025708	TYMP	ENST00000252029	chr22:50523567-50532580	-9999	thymidine phosphorylase [Source:HGNC Symbol;Acc:HGNC:3148]
ENSG00000033011	ALG1	ENST00000262374	chr16:5024843-5097808	-9999	ALG1, chitobiosyldiphosphodolichol beta-mannosyltransferase [Source:HGNC Symbol;Acc:HGNC:18294]
ENSG00000042317	SPATA7	ENST00000393545	chr14:88384923-88554733	9999	spermatogenesis associated 7 [Source:HGNC Symbol;Acc:HGNC:20423]
ENSG00000051128	HOMER3	ENST00000392351	chr19:18899513-18941261	9999	homer scaffolding protein 3 [Source:HGNC Symbol;Acc:HGNC:17514]
ENSG00000052723	SIKE1	ENST00000060969	chr1:114769478-114780685	9999	suppressor of IKBKE 1 [Source:HGNC Symbol;Acc:HGNC:26119]
ENSG00000055130	CUL1	ENST00000409469	chr7:148697913-148801036	-9999	cullin 1 [Source:HGNC Symbol;Acc:HGNC:2551]
ENSG00000063177	RPL18	ENST00000549920	chr19:48615327-48637438	-2.75528	ribosomal protein L18 [Source:HGNC Symbol;Acc:HGNC:10310]
ENSG00000064199	SPA17	ENST00000227135	chr11:124622651-124697518	-9999	sperm autoantigenic protein 17 [Source:HGNC Symbol;Acc:HGNC:11210]
ENSG00000064886	CHI3L2	ENST00000369748	chr1:111187173-111243440	-9999	chitinase 3 like 2 [Source:HGNC Symbol;Acc:HGNC:1933]
ENSG00000065328	MCM10	ENST00000484800	chr10:13161553-13211104	-9999	minichromosome maintenance 10 replication initiation factor [Source:HGNC Symbol;Acc:HGNC:18043]
ENSG00000066697	MSANTD3	ENST00000613183	chr9:100427155-100577636	9999	Myb/SANT DNA binding domain containing 3 [Source:HGNC Symbol;Acc:HGNC:23370]
ENSG00000069974	RAB27A	ENST00000396307	chr15:55202965-55408510	9999	RAB27A, member RAS oncogene family [Source:HGNC Symbol;Acc:HGNC:9766]
ENSG00000070087	PFN2	ENST00000239940	chr3:149761099-150050788	9999	profilin 2 [Source:HGNC Symbol;Acc:HGNC:8882]
ENSG00000078900	TP73	ENST00000378295	chr1:3630766-3736201	9999	tumor protein p73 [Source:HGNC Symbol;Acc:HGNC:12003]
ENSG00000079974	RABL2B	ENST00000395598	chr22:50767500-50783663	2.13553	RAB, member of RAS oncogene family like 2B [Source:HGNC Symbol;Acc:HGNC:9800]
ENSG00000085871	MGST2	ENST00000616265	chr4:139665767-140154184	9999	microsomal glutathione S-transferase 2 [Source:HGNC Symbol;Acc:HGNC:7063]
ENSG00000087586	AURKA	ENST00000395911	chr20:56369388-56406369	-9999	aurora kinase A [Source:HGNC Symbol;Acc:HGNC:11393]
ENSG00000088387	DOCK9	ENST00000376460	chr13:98793428-99086625	-9999	dedicator of cytokinesis 9 [Source:HGNC Symbol;Acc:HGNC:14132]
ENSG00000088543	C3orf18	ENST00000357203	chr3:50558024-50596168	9999	chromosome 3 open reading frame 18 [Source:HGNC Symbol;Acc:HGNC:24837]
ENSG00000088881	EBF4	ENST00000609451	chr20:2692877-2760108	9999	early B-cell factor 4 [Source:HGNC Symbol;Acc:HGNC:29278]
ENSG00000089486	CDIP1	ENST00000399599	chr16:4510674-4538828	9999	cell death inducing p53 target 1 [Source:HGNC Symbol;Acc:HGNC:13234]
ENSG00000089505	CMTM1	ENST00000379500	chr16:66552562-66579137	-9999	CKLF like MARVEL transmembrane domain containing 1 [Source:HGNC Symbol;Acc:HGNC:19172]
ENSG00000089818	NECAP1	ENST00000639955	chr12:8076938-8188537	-1.65399	NECAP endocytosis associated 1 [Source:HGNC Symbol;Acc:HGNC:24539]
ENSG00000089876	DHX32	ENST00000284690	chr10:125823545-125896436	-9999	DEAH-box helicase 32 (putative) [Source:HGNC Symbol;Acc:HGNC:16717]
ENSG00000091136	LAMB1	ENST00000222399	chr7:107890969-108003255	-9999	laminin subunit beta 1 [Source:HGNC Symbol;Acc:HGNC:6486]
ENSG00000091436	MAP3K20	ENST00000375213	chr2:173075434-173268010	-9999	mitogen-activated protein kinase kinase kinase 20 [Source:HGNC Symbol;Acc:HGNC:17797]
ENSG00000091972	CD200	ENST00000315711	chr3:112332346-112362812	-9999	CD200 molecule [Source:HGNC Symbol;Acc:HGNC:7203]
ENSG00000099822	HCN2	ENST00000251287	chr19:589892-617159	3.9527	hyperpolarization activated cyclic nucleotide gated potassium channel 2 [Source:HGNC Symbol;Acc:HGNC:4846]
ENSG00000099849	RASSF7	ENST00000397583	chr11:537526-564021	9999	Ras association domain family member 7 [Source:HGNC Symbol;Acc:HGNC:1166]
ENSG00000100979	PLTP	ENST00000372431	chr20:45888624-45912155	-9999	phospholipid transfer protein [Source:HGNC Symbol;Acc:HGNC:9093]
ENSG00000100979	PLTP	ENST00000477313	chr20:45888624-45912155	-9999	phospholipid transfer protein [Source:HGNC Symbol;Acc:HGNC:9093]
ENSG00000101198	NKAIN4	ENST00000370316	chr20:63235882-63272694	9999	sodium/potassium transporting ATPase interacting 4 [Source:HGNC Symbol;Acc:HGNC:16191]
ENSG00000101425	BPI	ENST00000262865	chr20:38210487-38337505	9999	bactericidal/permeability-increasing protein [Source:HGNC Symbol;Acc:HGNC:1095]
ENSG00000103089	FA2H	ENST00000219368	chr16:74671854-74774831	-9999	fatty acid 2-hydroxylase [Source:HGNC Symbol;Acc:HGNC:21197]
ENSG00000103269	RHBDL1	ENST00000352681	chr16:675665-678268	-9999	rhomboid like 1 [Source:HGNC Symbol;Acc:HGNC:10007]
ENSG00000104369	JPH1	ENST00000342232	chr8:74234699-74488872	-9999	junctophilin 1 [Source:HGNC Symbol;Acc:HGNC:14201]
ENSG00000104447	TRPS1	ENST00000395715	chr8:115408495-115809673	-9999	transcriptional repressor GATA binding 1 [Source:HGNC Symbol;Acc:HGNC:12340]
ENSG00000105053	VRK3	ENST00000599538	chr19:49976466-50053414	-9999	vaccinia related kinase 3 [Source:HGNC Symbol;Acc:HGNC:18996]
ENSG00000105053	VRK3	ENST00000594948	chr19:49976466-50053414	9999	vaccinia related kinase 3 [Source:HGNC Symbol;Acc:HGNC:18996]
ENSG00000105173	CCNE1	ENST00000262643	chr19:29811897-29824308	-1.67064	cyclin E1 [Source:HGNC Symbol;Acc:HGNC:1589]
ENSG00000105397	TYK2	ENST00000264818	chr19:10350528-10380676	9999	tyrosine kinase 2 [Source:HGNC Symbol;Acc:HGNC:12440]
ENSG00000105737	GRIK5	ENST00000593562	chr19:41998320-42081549	-9999	glutamate ionotropic receptor kainate type subunit 5 [Source:HGNC Symbol;Acc:HGNC:4583]
ENSG00000105854	PON2	ENST00000633531	chr7:95404862-95435329	-9999	paraoxonase 2 [Source:HGNC Symbol;Acc:HGNC:9205]
ENSG00000106003	LFNG	ENST00000222725	chr7:2512528-2529177	9999	LFNG O-fucosylpeptide 3-beta-N-acetylglucosaminyltransferase [Source:HGNC Symbol;Acc:HGNC:6560]
ENSG00000106538	RARRES2	ENST00000223271	chr7:150338316-150341674	-9999	retinoic acid receptor responder 2 [Source:HGNC Symbol;Acc:HGNC:9868]
ENSG00000107679	PLEKHA1	ENST00000433307	chr10:122374695-122442602	-9999	pleckstrin homology domain containing A1 [Source:HGNC Symbol;Acc:HGNC:14335]
ENSG00000107959	PITRM1	ENST00000380989	chr10:3137727-3172841	-9999	pitrilysin metallopeptidase 1 [Source:HGNC Symbol;Acc:HGNC:17663]
ENSG00000107968	MAP3K8	ENST00000542547	chr10:30433565-30461833	2.28935	mitogen-activated protein kinase kinase kinase 8 [Source:HGNC Symbol;Acc:HGNC:6860]
ENSG00000108883	EFTUD2	ENST00000591382	chr17:44846352-44916937	-9999	elongation factor Tu GTP binding domain containing 2 [Source:HGNC Symbol;Acc:HGNC:30858]
ENSG00000109101	FOXN1	ENST00000226247	chr17:28455751-28614200	-9999	forkhead box N1 [Source:HGNC Symbol;Acc:HGNC:12765]
ENSG00000109107	ALDOC	ENST00000395321	chr17:28455751-28614200	9999	aldolase, fructose-bisphosphate C [Source:HGNC Symbol;Acc:HGNC:418]
ENSG00000109113	RAB34	ENST00000395245	chr17:28714280-28743455	-9999	RAB34, member RAS oncogene family [Source:HGNC Symbol;Acc:HGNC:16519]
ENSG00000110080	ST3GAL4	ENST00000530591	chr11:126355639-127003460	-9999	ST3 beta-galactoside alpha-2,3-sialyltransferase 4 [Source:HGNC Symbol;Acc:HGNC:10864]
ENSG00000111371	SLC38A1	ENST00000546893	chr12:46183062-46270017	-9999	solute carrier family 38 member 1 [Source:HGNC Symbol;Acc:HGNC:13447]
ENSG00000112514	CUTA	ENST00000611509	chr6:33410398-33418317	9999	cutA divalent cation tolerance homolog [Source:HGNC Symbol;Acc:HGNC:21101]
ENSG00000112561	TFEB	ENST00000373033	chr6:41683977-41736259	9999	transcription factor EB [Source:HGNC Symbol;Acc:HGNC:11753]
ENSG00000112812	PRSS16	ENST00000230582	chr6:27247700-27256624	-9999	protease, serine 16 [Source:HGNC Symbol;Acc:HGNC:9480]
ENSG00000112874	NUDT12	ENST00000230792	chr5:103548854-103562813	-6.17478	nudix hydrolase 12 [Source:HGNC Symbol;Acc:HGNC:18826]
ENSG00000113070	HBEGF	ENST00000230990	chr5:140332842-140346631	-9999	heparin binding EGF like growth factor [Source:HGNC Symbol;Acc:HGNC:3059]
ENSG00000113916	BCL6	ENST00000232014	chr3:187721376-187746028	9999	B-cell CLL/lymphoma 6 [Source:HGNC Symbol;Acc:HGNC:1001]
ENSG00000114654	EFCC1	ENST00000436022	chr3:128879595-129040742	-9999	EF-hand and coiled-coil domain containing 1 [Source:HGNC Symbol;Acc:HGNC:25692]
ENSG00000114757	PEX5L	ENST00000467460	chr3:179794722-180037053	9999	peroxisomal biogenesis factor 5 like [Source:HGNC Symbol;Acc:HGNC:30024]
ENSG00000114790	ARHGEF26	ENST00000356448	chr3:154121002-154257827	9999	Rho guanine nucleotide exchange factor 26 [Source:HGNC Symbol;Acc:HGNC:24490]
ENSG00000115523	GNLY	ENST00000263863	chr2:85685174-85698854	9999	granulysin [Source:HGNC Symbol;Acc:HGNC:4414]
ENSG00000115641	FHL2	ENST00000408995	chr2:105357711-105438513	-9999	four and a half LIM domains 2 [Source:HGNC Symbol;Acc:HGNC:3703]
ENSG00000116670	MAD2L2	ENST00000376667	chr1:11674479-11691650	9999	mitotic arrest deficient 2 like 2 [Source:HGNC Symbol;Acc:HGNC:6764]
ENSG00000117477	CCDC181	ENST00000367805	chr1:169105696-169460669	9999	coiled-coil domain containing 181 [Source:HGNC Symbol;Acc:HGNC:28051]
ENSG00000117640	MTFR1L	ENST00000374300	chr1:25800175-25859458	9999	mitochondrial fission regulator 1 like [Source:HGNC Symbol;Acc:HGNC:28836]
ENSG00000118518	RNF146	ENST00000309649	chr6:127266609-127288567	3.20238	ring finger protein 146 [Source:HGNC Symbol;Acc:HGNC:21336]
ENSG00000119801	YPEL5	ENST00000402003	chr2:30146940-30160533	-9999	yippee like 5 [Source:HGNC Symbol;Acc:HGNC:18329]
ENSG00000120662	MTRF1	ENST00000379477	chr13:41216367-41287196	-1.9088	mitochondrial translation release factor 1 [Source:HGNC Symbol;Acc:HGNC:7469]
ENSG00000121417	ZNF211	ENST00000240731	chr19:57630394-57642779	9999	zinc finger protein 211 [Source:HGNC Symbol;Acc:HGNC:13003]
ENSG00000123358	NR4A1	ENST00000394825	chr12:52022831-52059507	-9999	nuclear receptor subfamily 4 group A member 1 [Source:HGNC Symbol;Acc:HGNC:7980]
ENSG00000123415	SMUG1	ENST00000337581	chr12:54121276-54189008	-1.9785	single-strand-selective monofunctional uracil-DNA glycosylase 1 [Source:HGNC Symbol;Acc:HGNC:17148]
ENSG00000123689	G0S2	ENST00000367029	chr1:209675419-209676388	3.70926	G0/G1 switch 2 [Source:HGNC Symbol;Acc:HGNC:30229]
ENSG00000123992	DNPEP	ENST00000520694	chr2:219373545-219400022	-9999	aspartyl aminopeptidase [Source:HGNC Symbol;Acc:HGNC:2981]
ENSG00000124140	SLC12A5	ENST00000243964	chr20:46021689-46060152	9999	solute carrier family 12 member 5 [Source:HGNC Symbol;Acc:HGNC:13818]
ENSG00000124588	NQO2	ENST00000380430	chr6:2987986-3029162	-9999	N-ribosyldihydronicotinamide:quinone reductase 2 [Source:HGNC Symbol;Acc:HGNC:7856]
ENSG00000124762	CDKN1A	ENST00000405375	chr6:36676459-36687339	-9999	cyclin dependent kinase inhibitor 1A [Source:HGNC Symbol;Acc:HGNC:1784]
ENSG00000125744	RTN2	ENST00000430715	chr19:45485288-45502510	9999	reticulon 2 [Source:HGNC Symbol;Acc:HGNC:10468]
ENSG00000125898	FAM110A	ENST00000381939	chr20:833714-857463	-9999	family with sequence similarity 110 member A [Source:HGNC Symbol;Acc:HGNC:16188]
ENSG00000125967	NECAB3	ENST00000246190	chr20:33657086-33674463	9999	N-terminal EF-hand calcium binding protein 3 [Source:HGNC Symbol;Acc:HGNC:15851]
ENSG00000126259	KIRREL2	ENST00000360202	chr19:35825963-35879791	9999	kin of IRRE like 2 (Drosophila) [Source:HGNC Symbol;Acc:HGNC:18816]
ENSG00000127399	LRRC61	ENST00000323078	chr7:150243915-150338150	9999	leucine rich repeat containing 61 [Source:HGNC Symbol;Acc:HGNC:21704]
ENSG00000128604	IRF5	ENST00000473745	chr7:128937611-128950035	-9999	interferon regulatory factor 5 [Source:HGNC Symbol;Acc:HGNC:6120]
ENSG00000129991	TNNI3	ENST00000344887	chr19:55151766-55166722	9999	troponin I3, cardiac type [Source:HGNC Symbol;Acc:HGNC:11947]
ENSG00000130158	DOCK6	ENST00000294618	chr19:11199294-11262481	9999	dedicator of cytokinesis 6 [Source:HGNC Symbol;Acc:HGNC:19189]
ENSG00000130340	SNX9	ENST00000392185	chr6:157700386-157945077	-9999	sorting nexin 9 [Source:HGNC Symbol;Acc:HGNC:14973]
ENSG00000131051	RBM39	ENST00000253363	chr20:35701346-35742312	-9999	RNA binding motif protein 39 [Source:HGNC Symbol;Acc:HGNC:15923]
ENSG00000131759	RARA	ENST00000394089	chr17:40309191-40357643	1.74237	retinoic acid receptor alpha [Source:HGNC Symbol;Acc:HGNC:9864]
ENSG00000132153	DHX30	ENST00000446256	chr3:47802908-47850195	9999	DExH-box helicase 30 [Source:HGNC Symbol;Acc:HGNC:16716]
ENSG00000132436	FIGNL1	ENST00000356889	chr7:50444127-50565457	-9999	fidgetin like 1 [Source:HGNC Symbol;Acc:HGNC:13286]
ENSG00000133030	MPRIP	ENST00000341712	chr17:17042451-17237188	-9999	myosin phosphatase Rho interacting protein [Source:HGNC Symbol;Acc:HGNC:30321]
ENSG00000133048	CHI3L1	ENST00000255409	chr1:203178930-203186749	3.7724	chitinase 3 like 1 [Source:HGNC Symbol;Acc:HGNC:1932]
ENSG00000133131	MORC4	ENST00000355610	chrX:106802679-107000293	1.98356	MORC family CW-type zinc finger 4 [Source:HGNC Symbol;Acc:HGNC:23485]
ENSG00000133134	BEX2	ENST00000372674	chrX:103309345-103311046	-9999	brain expressed X-linked 2 [Source:HGNC Symbol;Acc:HGNC:30933]
ENSG00000133454	MYO18B	ENST00000536101	chr22:25742143-26031041	9999	myosin XVIIIB [Source:HGNC Symbol;Acc:HGNC:18150]
ENSG00000133612	AGAP3	ENST00000397238	chr7:151085830-151144436	9999	ArfGAP with GTPase domain, ankyrin repeat and PH domain 3 [Source:HGNC Symbol;Acc:HGNC:16923]
ENSG00000133742	CA1	ENST00000523022	chr8:85327607-85449040	9999	carbonic anhydrase 1 [Source:HGNC Symbol;Acc:HGNC:1368]
ENSG00000133818	RRAS2	ENST00000256196	chr11:14277925-14364506	-9999	related RAS viral (r-ras) oncogene homolog 2 [Source:HGNC Symbol;Acc:HGNC:17271]
ENSG00000134909	ARHGAP32	ENST00000310343	chr11:128964918-129279522	-9999	Rho GTPase activating protein 32 [Source:HGNC Symbol;Acc:HGNC:17399]
ENSG00000135363	LMO2	ENST00000395833	chr11:33858575-33892289	9999	LIM domain only 2 [Source:HGNC Symbol;Acc:HGNC:6642]
ENSG00000135631	RAB11FIP5	ENST00000258098	chr2:72942035-73156721	9999	RAB11 family interacting protein 5 [Source:HGNC Symbol;Acc:HGNC:24845]
ENSG00000135722	FBXL8	ENST00000519917	chr16:67154179-67169945	5.33648	F-box and leucine rich repeat protein 8 [Source:HGNC Symbol;Acc:HGNC:17875]
ENSG00000135740	SLC9A5	ENST00000299798	chr16:67229386-67272190	9999	solute carrier family 9 member A5 [Source:HGNC Symbol;Acc:HGNC:11078]
ENSG00000135862	LAMC1	ENST00000258341	chr1:183023459-183145592	-9999	laminin subunit gamma 1 [Source:HGNC Symbol;Acc:HGNC:6492]
ENSG00000136231	IGF2BP3	ENST00000258729	chr7:23298738-23470467	-9999	insulin like growth factor 2 mRNA binding protein 3 [Source:HGNC Symbol;Acc:HGNC:28868]
ENSG00000137198	GMPR	ENST00000259727	chr6:16238579-16295549	-2.49942	guanosine monophosphate reductase [Source:HGNC Symbol;Acc:HGNC:4376]
ENSG00000137216	TMEM63B	ENST00000259746	chr6:44113453-44155519	-9999	transmembrane protein 63B [Source:HGNC Symbol;Acc:HGNC:17735]
ENSG00000137266	SLC22A23	ENST00000406686	chr6:3224260-3457022	3.61752	solute carrier family 22 member 23 [Source:HGNC Symbol;Acc:HGNC:21106]
ENSG00000137441	FGFBP2	ENST00000259989	chr4:15960242-16084378	9999	fibroblast growth factor binding protein 2 [Source:HGNC Symbol;Acc:HGNC:29451]
ENSG00000137486	ARRB1	ENST00000420843	chr11:75260148-75351705	9999	arrestin beta 1 [Source:HGNC Symbol;Acc:HGNC:711]
ENSG00000138413	IDH1	ENST00000446179	chr2:208236226-208266074	-9999	isocitrate dehydrogenase (NADP(+)) 1, cytosolic [Source:HGNC Symbol;Acc:HGNC:5382]
ENSG00000138772	ANXA3	ENST00000264908	chr4:78551518-78610451	9999	annexin A3 [Source:HGNC Symbol;Acc:HGNC:541]
ENSG00000138835	RGS3	ENST00000374140	chr9:113444730-113597743	9999	regulator of G protein signaling 3 [Source:HGNC Symbol;Acc:HGNC:9999]
ENSG00000139437	TCHP	ENST00000312777	chr12:109900263-109996389	-9999	trichoplein keratin filament binding [Source:HGNC Symbol;Acc:HGNC:28135]
ENSG00000139631	CSAD	ENST00000444623	chr12:53157661-53207307	9999	cysteine sulfinic acid decarboxylase [Source:HGNC Symbol;Acc:HGNC:18966]
ENSG00000139636	LMBR1L	ENST00000267102	chr12:49096544-49110900	9999	limb development membrane protein 1 like [Source:HGNC Symbol;Acc:HGNC:18268]
ENSG00000139926	FRMD6	ENST00000395718	chr14:51489099-51730727	-9999	FERM domain containing 6 [Source:HGNC Symbol;Acc:HGNC:19839]
ENSG00000140006	WDR89	ENST00000267522	chr14:63597038-63641861	9999	WD repeat domain 89 [Source:HGNC Symbol;Acc:HGNC:20489]
ENSG00000140474	ULK3	ENST00000440863	chr15:74836115-74843346	-2.40762	unc-51 like kinase 3 [Source:HGNC Symbol;Acc:HGNC:19703]
ENSG00000140479	PCSK6	ENST00000611716	chr15:101297141-101525202	-9999	proprotein convertase subtilisin/kexin type 6 [Source:HGNC Symbol;Acc:HGNC:8569]
ENSG00000140688	C16orf58	ENST00000430477	chr16:31483001-31509309	9999	chromosome 16 open reading frame 58 [Source:HGNC Symbol;Acc:HGNC:25848]
ENSG00000140859	KIFC3	ENST00000379655	chr16:57758216-57863053	9999	kinesin family member C3 [Source:HGNC Symbol;Acc:HGNC:6326]
ENSG00000141391	PRELID3A	ENST00000440960	chr18:12407895-12433005	-9999	PRELI domain containing 3A [Source:HGNC Symbol;Acc:HGNC:24639]
ENSG00000141522	ARHGDIA	ENST00000580685	chr17:81867720-81871406	-9999	Rho GDP dissociation inhibitor alpha [Source:HGNC Symbol;Acc:HGNC:678]
ENSG00000142208	AKT1	ENST00000554581	chr14:104769348-104795751	3.22217	AKT serine/threonine kinase 1 [Source:HGNC Symbol;Acc:HGNC:391]
ENSG00000142208	AKT1	ENST00000554848	chr14:104769348-104795751	9999	AKT serine/threonine kinase 1 [Source:HGNC Symbol;Acc:HGNC:391]
ENSG00000144230	GPR17	ENST00000544369	chr2:127638380-127681786	9999	G protein-coupled receptor 17 [Source:HGNC Symbol;Acc:HGNC:4471]
ENSG00000144485	HES6	ENST00000272937	chr2:238238266-238240662	9999	hes family bHLH transcription factor 6 [Source:HGNC Symbol;Acc:HGNC:18254]
ENSG00000147100	SLC16A2	ENST00000587091	chrX:74421460-74534134	9999	solute carrier family 16 member 2 [Source:HGNC Symbol;Acc:HGNC:10923]
ENSG00000147526	TACC1	ENST00000276520	chr8:38728185-38853028	-1.97641	transforming acidic coiled-coil containing protein 1 [Source:HGNC Symbol;Acc:HGNC:11522]
ENSG00000147533	GOLGA7	ENST00000518270	chr8:41490395-41510980	-9999	golgin A7 [Source:HGNC Symbol;Acc:HGNC:24876]
ENSG00000148335	NTMT1	ENST00000372483	chr9:129608883-129642169	9999	N-terminal Xaa-Pro-Lys N-methyltransferase 1 [Source:HGNC Symbol;Acc:HGNC:23373]
ENSG00000149582	TMEM25	ENST00000313236	chr11:118527471-118603033	9999	transmembrane protein 25 [Source:HGNC Symbol;Acc:HGNC:25890]
ENSG00000149599	DUSP15	ENST00000339738	chr20:31847636-31952092	9999	dual specificity phosphatase 15 [Source:HGNC Symbol;Acc:HGNC:16236]
ENSG00000150630	VEGFC	ENST00000618562	chr4:176683537-176792727	9999	vascular endothelial growth factor C [Source:HGNC Symbol;Acc:HGNC:12682]
ENSG00000151287	TEX30	ENST00000376032	chr13:102765989-102773811	-2.06322	testis expressed 30 [Source:HGNC Symbol;Acc:HGNC:25188]
ENSG00000151500	THYN1	ENST00000392595	chr11:134248278-134253370	-9999	thymocyte nuclear protein 1 [Source:HGNC Symbol;Acc:HGNC:29560]
ENSG00000151967	SCHIP1	ENST00000445224	chr3:158962234-159897366	-9999	schwannomin interacting protein 1 [Source:HGNC Symbol;Acc:HGNC:15678]
ENSG00000152207	CYSLTR2	ENST00000614739	chr13:48653710-48711519	9999	cysteinyl leukotriene receptor 2 [Source:HGNC Symbol;Acc:HGNC:18274]
ENSG00000153048	CARHSP1	ENST00000618335	chr16:8852941-8869012	-9999	calcium regulated heat stable protein 1 [Source:HGNC Symbol;Acc:HGNC:17150]
ENSG00000153250	RBMS1	ENST00000348849	chr2:160272150-160493794	-9999	RNA binding motif single stranded interacting protein 1 [Source:HGNC Symbol;Acc:HGNC:9907]
ENSG00000153930	ANKFN1	ENST00000318698	chr17:55882300-56517725	9999	ankyrin repeat and fibronectin type III domain containing 1 [Source:HGNC Symbol;Acc:HGNC:26766]
ENSG00000154146	NRGN	ENST00000412681	chr11:124739845-124752238	-9999	neurogranin [Source:HGNC Symbol;Acc:HGNC:8000]
ENSG00000154639	CXADR	ENST00000284878	chr21:17512381-17593579	-4.68902	coxsackie virus and adenovirus receptor [Source:HGNC Symbol;Acc:HGNC:2559]
ENSG00000156265	MAP3K7CL	ENST00000399928	chr21:29077470-29175889	9999	MAP3K7 C-terminal like [Source:HGNC Symbol;Acc:HGNC:16457]
ENSG00000156642	NPTN	ENST00000345330	chr15:73443157-73634134	5.13345	neuroplastin [Source:HGNC Symbol;Acc:HGNC:17867]
ENSG00000156689	GLYATL2	ENST00000287275	chr11:58834064-58904215	-4.67106	glycine-N-acyltransferase like 2 [Source:HGNC Symbol;Acc:HGNC:24178]
ENSG00000156931	VPS8	ENST00000625842	chr3:184812142-185052614	-9999	VPS8, CORVET complex subunit [Source:HGNC Symbol;Acc:HGNC:29122]
ENSG00000156976	EIF4A2	ENST00000323963	chr3:186783204-186807058	9999	eukaryotic translation initiation factor 4A2 [Source:HGNC Symbol;Acc:HGNC:3284]
ENSG00000158747	NBL1	ENST00000548815	chr1:19596827-19658456	-9999	neuroblastoma 1, DAN family BMP antagonist [Source:HGNC Symbol;Acc:HGNC:7650]
ENSG00000159110	IFNAR2	ENST00000342136	chr21:33229900-33310187	9999	interferon alpha and beta receptor subunit 2 [Source:HGNC Symbol;Acc:HGNC:5433]
ENSG00000159263	SIM2	ENST00000290399	chr21:36699132-36990236	3.50372	single-minded family bHLH transcription factor 2 [Source:HGNC Symbol;Acc:HGNC:10883]
ENSG00000160193	WDR4	ENST00000398208	chr21:42843093-42879568	9999	WD repeat domain 4 [Source:HGNC Symbol;Acc:HGNC:12756]
ENSG00000160471	COX6B2	ENST00000326529	chr19:55349305-55363260	9999	cytochrome c oxidase subunit 6B2 [Source:HGNC Symbol;Acc:HGNC:24380]
ENSG00000160752	FDPS	ENST00000356657	chr1:155308747-155320666	-9999	farnesyl diphosphate synthase [Source:HGNC Symbol;Acc:HGNC:3631]
ENSG00000162522	KIAA1522	ENST00000401073	chr1:32741884-32774970	9999	KIAA1522 [Source:HGNC Symbol;Acc:HGNC:29301]
ENSG00000162604	TM2D1	ENST00000606498	chr1:61681045-61725423	-9999	TM2 domain containing 1 [Source:HGNC Symbol;Acc:HGNC:24142]
ENSG00000162676	GFI1	ENST00000294702	chr1:92474761-92486876	-9999	growth factor independent 1 transcriptional repressor [Source:HGNC Symbol;Acc:HGNC:4237]
ENSG00000162692	VCAM1	ENST00000294728	chr1:100719741-100739045	-9999	vascular cell adhesion molecule 1 [Source:HGNC Symbol;Acc:HGNC:12663]
ENSG00000162910	MRPL55	ENST00000366742	chr1:228106678-228109312	-9999	mitochondrial ribosomal protein L55 [Source:HGNC Symbol;Acc:HGNC:16686]
ENSG00000162910	MRPL55	ENST00000336520	chr1:228106678-228109312	-1.58061	mitochondrial ribosomal protein L55 [Source:HGNC Symbol;Acc:HGNC:16686]
ENSG00000162929	KIAA1841	ENST00000453873	chr2:61065870-61138034	9999	KIAA1841 [Source:HGNC Symbol;Acc:HGNC:29387]
ENSG00000163564	PYHIN1	ENST00000368140	chr1:158930795-158977054	9999	pyrin and HIN domain family member 1 [Source:HGNC Symbol;Acc:HGNC:28894]
ENSG00000163918	RFC4	ENST00000392481	chr3:186783204-186807058	-9999	replication factor C subunit 4 [Source:HGNC Symbol;Acc:HGNC:9972]
ENSG00000163935	SFMBT1	ENST00000394752	chr3:52810735-53130462	-2.39723	Scm-like with four mbt domains 1 [Source:HGNC Symbol;Acc:HGNC:20255]
ENSG00000164120	HPGD	ENST00000296522	chr4:174490176-174523154	-9999	hydroxyprostaglandin dehydrogenase 15-(NAD) [Source:HGNC Symbol;Acc:HGNC:5154]
ENSG00000164162	ANAPC10	ENST00000309439	chr4:144967111-145180161	9999	anaphase promoting complex subunit 10 [Source:HGNC Symbol;Acc:HGNC:24077]
ENSG00000164220	F2RL2	ENST00000296641	chr5:76403248-76708132	3.11054	coagulation factor II thrombin receptor like 2 [Source:HGNC Symbol;Acc:HGNC:3539]
ENSG00000164329	PAPD4	ENST00000428308	chr5:79612119-79686648	-9999	poly(A) RNA polymerase D4, non-canonical [Source:HGNC Symbol;Acc:HGNC:26776]
ENSG00000164674	SYTL3	ENST00000297239	chr6:158650013-158764876	-9999	synaptotagmin like 3 [Source:HGNC Symbol;Acc:HGNC:15587]
ENSG00000164821	DEFA4	ENST00000297435	chr8:6935821-6938338	5.66705	defensin alpha 4 [Source:HGNC Symbol;Acc:HGNC:2763]
ENSG00000164919	COX6C	ENST00000297564	chr8:99013265-99894062	-9999	cytochrome c oxidase subunit 6C [Source:HGNC Symbol;Acc:HGNC:2285]
ENSG00000165156	ZHX1	ENST00000297857	chr8:123219956-123275541	9999	zinc fingers and homeoboxes 1 [Source:HGNC Symbol;Acc:HGNC:12871]
ENSG00000165828	PRAP1	ENST00000433452	chr10:133278629-133352683	9999	proline rich acidic protein 1 [Source:HGNC Symbol;Acc:HGNC:23304]
ENSG00000166002	SMCO4	ENST00000527149	chr11:93478467-93543584	-9999	single-pass membrane protein with coiled-coil domains 4 [Source:HGNC Symbol;Acc:HGNC:24810]
ENSG00000167394	ZNF668	ENST00000535577	chr16:31060842-31074320	9999	zinc finger protein 668 [Source:HGNC Symbol;Acc:HGNC:25821]
ENSG00000167483	FAM129C	ENST00000335393	chr19:17523300-17553839	-1.58542	family with sequence similarity 129 member C [Source:HGNC Symbol;Acc:HGNC:24130]
ENSG00000168243	GNG4	ENST00000450593	chr1:235547686-235650754	9999	G protein subunit gamma 4 [Source:HGNC Symbol;Acc:HGNC:4407]
ENSG00000168243	GNG4	ENST00000391854	chr1:235547686-235650754	9999	G protein subunit gamma 4 [Source:HGNC Symbol;Acc:HGNC:4407]
ENSG00000168385	SEPT2	ENST00000360051	chr2:241227263-241354027	9999	septin 2 [Source:HGNC Symbol;Acc:HGNC:7729]
ENSG00000168421	RHOH	ENST00000619474	chr4:40191052-40246967	-9999	ras homolog family member H [Source:HGNC Symbol;Acc:HGNC:686]
ENSG00000168785	TSPAN5	ENST00000305798	chr4:98470363-98658655	-9999	tetraspanin 5 [Source:HGNC Symbol;Acc:HGNC:17753]
ENSG00000168916	ZNF608	ENST00000306315	chr5:124636912-124748852	-9999	zinc finger protein 608 [Source:HGNC Symbol;Acc:HGNC:29238]
ENSG00000169026	MFSD7	ENST00000322224	chr4:672435-689441	9999	major facilitator superfamily domain containing 7 [Source:HGNC Symbol;Acc:HGNC:26177]
ENSG00000169508	GPR183	ENST00000376414	chr13:99200773-99386434	-3.12895	G protein-coupled receptor 183 [Source:HGNC Symbol;Acc:HGNC:3128]
ENSG00000169813	HNRNPF	ENST00000544000	chr10:43385616-43409209	-9999	heterogeneous nuclear ribonucleoprotein F [Source:HGNC Symbol;Acc:HGNC:5039]
ENSG00000169884	WNT10B	ENST00000301061	chr12:48965339-48971763	9999	Wnt family member 10B [Source:HGNC Symbol;Acc:HGNC:12775]
ENSG00000170085	SIMC1	ENST00000341199	chr5:176238366-176345991	-9999	SUMO interacting motifs containing 1 [Source:HGNC Symbol;Acc:HGNC:24779]
ENSG00000170291	ELP5	ENST00000396628	chr17:7240013-7263983	-9999	elongator acetyltransferase complex subunit 5 [Source:HGNC Symbol;Acc:HGNC:30617]
ENSG00000170421	KRT8	ENST00000552551	chr12:52897186-52952901	9999	keratin 8 [Source:HGNC Symbol;Acc:HGNC:6446]
ENSG00000170486	KRT72	ENST00000537672	chr12:52585580-52618559	9999	keratin 72 [Source:HGNC Symbol;Acc:HGNC:28932]
ENSG00000171320	ESCO2	ENST00000305188	chr8:27733310-27838095	-1.69534	establishment of sister chromatid cohesion N-acetyltransferase 2 [Source:HGNC Symbol;Acc:HGNC:27230]
ENSG00000171817	ZNF540	ENST00000592533	chr19:37551405-37719790	-9999	zinc finger protein 540 [Source:HGNC Symbol;Acc:HGNC:25331]
ENSG00000172757	CFL1	ENST00000525451	chr11:65823021-65873592	-1.61032	cofilin 1 [Source:HGNC Symbol;Acc:HGNC:1874]
ENSG00000172889	EGFL7	ENST00000406555	chr9:136658855-136672678	9999	EGF like domain multiple 7 [Source:HGNC Symbol;Acc:HGNC:20594]
ENSG00000174669	SLC29A2	ENST00000546034	chr11:66362520-66372214	9999	solute carrier family 29 member 2 [Source:HGNC Symbol;Acc:HGNC:11004]
ENSG00000175029	CTBP2	ENST00000531469	chr10:124916868-125161170	9999	C-terminal binding protein 2 [Source:HGNC Symbol;Acc:HGNC:2495]
ENSG00000175274	TP53I11	ENST00000525680	chr11:44726464-44951306	-9999	tumor protein p53 inducible protein 11 [Source:HGNC Symbol;Acc:HGNC:16842]
ENSG00000175470	PPP2R2D	ENST00000455566	chr10:131900643-131959834	9999	protein phosphatase 2 regulatory subunit Bdelta [Source:HGNC Symbol;Acc:HGNC:23732]
ENSG00000175591	P2RY2	ENST00000393597	chr11:73218292-73248753	-9999	purinergic receptor P2Y2 [Source:HGNC Symbol;Acc:HGNC:8541]
ENSG00000175756	AURKAIP1	ENST00000378853	chr1:1373729-1375495	9999	aurora kinase A interacting protein 1 [Source:HGNC Symbol;Acc:HGNC:24114]
ENSG00000176049	JAKMIP2	ENST00000265272	chr5:147585438-147782848	-9999	janus kinase and microtubule interacting protein 2 [Source:HGNC Symbol;Acc:HGNC:29067]
ENSG00000176444	CLK2	ENST00000361168	chr1:155262867-155301434	1.66789	CDC like kinase 2 [Source:HGNC Symbol;Acc:HGNC:2069]
ENSG00000176783	RUFY1	ENST00000437570	chr5:179550557-179610026	-9999	RUN and FYVE domain containing 1 [Source:HGNC Symbol;Acc:HGNC:19760]
ENSG00000177034	MTX3	ENST00000509852	chr5:79976722-79991262	-9999	metaxin 3 [Source:HGNC Symbol;Acc:HGNC:24812]
ENSG00000177058	SLC38A9	ENST00000396865	chr5:55625844-55817612	-9999	solute carrier family 38 member 9 [Source:HGNC Symbol;Acc:HGNC:26907]
ENSG00000177697	CD151	ENST00000397421	chr11:832842-842545	9999	CD151 molecule (Raph blood group) [Source:HGNC Symbol;Acc:HGNC:1630]
ENSG00000177697	CD151	ENST00000322008	chr11:832842-842545	9999	CD151 molecule (Raph blood group) [Source:HGNC Symbol;Acc:HGNC:1630]
ENSG00000177943	MAMDC4	ENST00000317446	chr9:136844414-136860799	9999	MAM domain containing 4 [Source:HGNC Symbol;Acc:HGNC:24083]
ENSG00000178295	GEN1	ENST00000317402	chr2:17663811-17800242	-2.08096	GEN1, Holliday junction 5' flap endonuclease [Source:HGNC Symbol;Acc:HGNC:26881]
ENSG00000178449	COX14	ENST00000548985	chr12:50111978-50120457	9999	COX14, cytochrome c oxidase assembly factor [Source:HGNC Symbol;Acc:HGNC:28216]
ENSG00000178538	CA8	ENST00000317995	chr8:60185426-60281412	-5.19363	carbonic anhydrase 8 [Source:HGNC Symbol;Acc:HGNC:1382]
ENSG00000178927	C17orf62	ENST00000437807	chr17:82389222-82450829	-9999	chromosome 17 open reading frame 62 [Source:HGNC Symbol;Acc:HGNC:28672]
ENSG00000179097	HTR1F	ENST00000319595	chr3:87990695-87993835	-6.20111	5-hydroxytryptamine receptor 1F [Source:HGNC Symbol;Acc:HGNC:5292]
ENSG00000179242	CDH4	ENST00000614565	chr20:61252425-61940617	9999	cadherin 4 [Source:HGNC Symbol;Acc:HGNC:1763]
ENSG00000179950	PUF60	ENST00000526683	chr8:143816343-143829859	9999	poly(U) binding splicing factor 60 [Source:HGNC Symbol;Acc:HGNC:17042]
ENSG00000180917	CMTR2	ENST00000338099	chr16:71279994-71289715	9999	cap methyltransferase 2 [Source:HGNC Symbol;Acc:HGNC:25635]
ENSG00000181061	HIGD1A	ENST00000418900	chr3:42692662-42804531	-9999	HIG1 hypoxia inducible domain family member 1A [Source:HGNC Symbol;Acc:HGNC:29527]
ENSG00000182134	TDRKH	ENST00000458431	chr1:151759642-151791416	9999	tudor and KH domain containing [Source:HGNC Symbol;Acc:HGNC:11713]
ENSG00000183018	SPNS2	ENST00000329078	chr17:4433687-4555631	9999	sphingolipid transporter 2 [Source:HGNC Symbol;Acc:HGNC:26992]
ENSG00000183542	KLRC4	ENST00000309384	chr12:10372352-10410146	-9999	killer cell lectin like receptor C4 [Source:HGNC Symbol;Acc:HGNC:6377]
ENSG00000183621	ZNF438	ENST00000361310	chr10:30820206-31031937	-9999	zinc finger protein 438 [Source:HGNC Symbol;Acc:HGNC:21029]
ENSG00000183696	UPP1	ENST00000395564	chr7:48088627-48108733	9999	uridine phosphorylase 1 [Source:HGNC Symbol;Acc:HGNC:12576]
ENSG00000183765	CHEK2	ENST00000405598	chr22:28687742-28757515	-9999	checkpoint kinase 2 [Source:HGNC Symbol;Acc:HGNC:16627]
ENSG00000183971	NPW	ENST00000329610	chr16:2009925-2020755	9999	neuropeptide W [Source:HGNC Symbol;Acc:HGNC:30509]
ENSG00000184058	TBX1	ENST00000332710	chr22:19756702-19854939	9999	T-box 1 [Source:HGNC Symbol;Acc:HGNC:11592]
ENSG00000184731	FAM110C	ENST00000327669	chr2:36758-46870	5.10378	family with sequence similarity 110 member C [Source:HGNC Symbol;Acc:HGNC:33340]
ENSG00000184887	BTBD6	ENST00000392554	chr14:105209285-105398147	-9999	BTB domain containing 6 [Source:HGNC Symbol;Acc:HGNC:19897]
ENSG00000185022	MAFF	ENST00000338483	chr22:38111494-38216511	9999	MAF bZIP transcription factor F [Source:HGNC Symbol;Acc:HGNC:6780]
ENSG00000185803	SLC52A2	ENST00000532887	chr8:144352218-144361272	9999	solute carrier family 52 member 2 [Source:HGNC Symbol;Acc:HGNC:30224]
ENSG00000186132	C2orf76	ENST00000409466	chr2:119302224-119366828	-9999	chromosome 2 open reading frame 76 [Source:HGNC Symbol;Acc:HGNC:27017]
ENSG00000186153	WWOX	ENST00000566780	chr16:78099412-79212667	-9999	WW domain containing oxidoreductase [Source:HGNC Symbol;Acc:HGNC:12799]
ENSG00000186501	TMEM222	ENST00000374076	chr1:27322144-27336400	9999	transmembrane protein 222 [Source:HGNC Symbol;Acc:HGNC:25363]
ENSG00000187024	PTRH1	ENST00000543175	chr9:127579369-127735317	-9999	peptidyl-tRNA hydrolase 1 homolog [Source:HGNC Symbol;Acc:HGNC:27039]
ENSG00000187239	FNBP1	ENST00000446176	chr9:129887186-130043194	9999	formin binding protein 1 [Source:HGNC Symbol;Acc:HGNC:17069]
ENSG00000187260	WDR86	ENST00000334493	chr7:151341698-151410727	9999	WD repeat domain 86 [Source:HGNC Symbol;Acc:HGNC:28020]
ENSG00000187607	ZNF286A	ENST00000421016	chr17:15699576-15749192	-9999	zinc finger protein 286A [Source:HGNC Symbol;Acc:HGNC:13501]
ENSG00000187987	ZSCAN23	ENST00000289788	chr6:28421473-28443502	-9999	zinc finger and SCAN domain containing 23 [Source:HGNC Symbol;Acc:HGNC:21193]
ENSG00000188130	MAPK12	ENST00000215659	chr22:50245182-50261825	9999	mitogen-activated protein kinase 12 [Source:HGNC Symbol;Acc:HGNC:6874]
ENSG00000189067	LITAF	ENST00000570904	chr16:11547721-11636381	-9999	lipopolysaccharide induced TNF factor [Source:HGNC Symbol;Acc:HGNC:16841]
ENSG00000189283	FHIT	ENST00000476844	chr3:59738017-61251459	1.95622	fragile histidine triad [Source:HGNC Symbol;Acc:HGNC:3701]
ENSG00000196421	C20orf204	ENST00000636176	chr20:64034343-64039962	-9999	chromosome 20 open reading frame 204 [Source:HGNC Symbol;Acc:HGNC:27655]
ENSG00000196503	ARL9	ENST00000640821	chr4:56505208-56524448	-9999	ADP ribosylation factor like GTPase 9 [Source:HGNC Symbol;Acc:HGNC:23592]
ENSG00000196704	AMZ2	ENST00000577985	chr17:68247573-68257164	-1.50221	archaelysin family metallopeptidase 2 [Source:HGNC Symbol;Acc:HGNC:28041]
ENSG00000197562	RAB40C	ENST00000248139	chr16:589356-634116	9999	RAB40C, member RAS oncogene family [Source:HGNC Symbol;Acc:HGNC:18285]
ENSG00000197576	HOXA4	ENST00000360046	chr7:27106183-27152581	-9999	homeobox A4 [Source:HGNC Symbol;Acc:HGNC:5105]
ENSG00000197622	CDC42SE1	ENST00000540998	chr1:151047739-151070325	1.60066	CDC42 small effector 1 [Source:HGNC Symbol;Acc:HGNC:17719]
ENSG00000197822	OCLN	ENST00000355237	chr5:69492291-69558104	9999	occludin [Source:HGNC Symbol;Acc:HGNC:8104]
ENSG00000197822	OCLN	ENST00000396442	chr5:69492291-69558104	9999	occludin [Source:HGNC Symbol;Acc:HGNC:8104]
ENSG00000197956	S100A6	ENST00000496817	chr1:153534598-153536244	9999	S100 calcium binding protein A6 [Source:HGNC Symbol;Acc:HGNC:10496]
ENSG00000197956	S100A6	ENST00000368720	chr1:153534598-153536244	9999	S100 calcium binding protein A6 [Source:HGNC Symbol;Acc:HGNC:10496]
ENSG00000198231	DDX42	ENST00000583590	chr17:63622414-63819317	9999	DEAD-box helicase 42 [Source:HGNC Symbol;Acc:HGNC:18676]
ENSG00000198513	ATL1	ENST00000358385	chr14:50418500-50668331	9999	atlastin GTPase 1 [Source:HGNC Symbol;Acc:HGNC:11231]
ENSG00000198520	C1orf228	ENST00000458657	chr1:44674691-44725591	-9999	chromosome 1 open reading frame 228 [Source:HGNC Symbol;Acc:HGNC:34345]
ENSG00000198865	CCDC152	ENST00000361970	chr5:42756800-42887392	-9999	coiled-coil domain containing 152 [Source:HGNC Symbol;Acc:HGNC:34438]
ENSG00000198965	OR10R2	ENST00000368152	chr1:158479877-158480885	-4.26756	olfactory receptor family 10 subfamily R member 2 [Source:HGNC Symbol;Acc:HGNC:14820]
ENSG00000203724	C1orf53	ENST00000367393	chr1:197902646-197907367	9999	chromosome 1 open reading frame 53 [Source:HGNC Symbol;Acc:HGNC:30003]
ENSG00000203797	DDO	ENST00000368924	chr6:110391770-110415562	9999	D-aspartate oxidase [Source:HGNC Symbol;Acc:HGNC:2727]
ENSG00000204084	INPP5B	ENST00000373024	chr1:37860696-37947057	-9999	inositol polyphosphate-5-phosphatase B [Source:HGNC Symbol;Acc:HGNC:6077]
ENSG00000204257	HLA-DMA	ENST00000374843	chr6:32934628-32981505	-9999	major histocompatibility complex, class II, DM alpha [Source:HGNC Symbol;Acc:HGNC:4934]
ENSG00000204673	AKT1S1	ENST00000344175	chr19:49850734-49888749	-9999	AKT1 substrate 1 [Source:HGNC Symbol;Acc:HGNC:28426]
ENSG00000205593	DENND6B	ENST00000413817	chr22:50309029-50327060	9999	DENN domain containing 6B [Source:HGNC Symbol;Acc:HGNC:32690]
ENSG00000205639	MFSD2B	ENST00000338315	chr2:24010080-24063681	9999	major facilitator superfamily domain containing 2B [Source:HGNC Symbol;Acc:HGNC:37207]
ENSG00000211445	GPX3	ENST00000388825	chr5:151020437-151028993	-9999	glutathione peroxidase 3 [Source:HGNC Symbol;Acc:HGNC:4555]
ENSG00000213015	ZNF580	ENST00000545125	chr19:55635015-55653161	-9999	zinc finger protein 580 [Source:HGNC Symbol;Acc:HGNC:29473]
ENSG00000213920	MDP1	ENST00000288087	chr14:24213936-24239242	-1.53046	magnesium dependent phosphatase 1 [Source:HGNC Symbol;Acc:HGNC:28781]
ENSG00000214078	CPNE1	ENST00000397443	chr20:35626030-35700984	-9999	copine 1 [Source:HGNC Symbol;Acc:HGNC:2314]
ENSG00000226742	HSBP1L1	ENST00000451882	chr18:79964560-80033949	-9999	heat shock factor binding protein 1 like 1 [Source:HGNC Symbol;Acc:HGNC:37243]
ENSG00000228144	AC078927.1	ENST00000539652	chr12:66116554-66170072	9999
ENSG00000229314	ORM1	ENST00000259396	chr9:114323055-114326475	9999	orosomucoid 1 [Source:HGNC Symbol;Acc:HGNC:8498]
ENSG00000239839	DEFA3	ENST00000327857	chr8:7015868-7018301	7.68693	defensin alpha 3 [Source:HGNC Symbol;Acc:HGNC:2762]
ENSG00000240771	ARHGEF25	ENST00000286494	chr12:57610179-57619379	9999	Rho guanine nucleotide exchange factor 25 [Source:HGNC Symbol;Acc:HGNC:30275]
ENSG00000242173	ARHGDIG	ENST00000219409	chr16:234545-283010	9999	Rho GDP dissociation inhibitor gamma [Source:HGNC Symbol;Acc:HGNC:680]
ENSG00000244274	DBNDD2	ENST00000372723	chr20:45361936-45410610	9999	dysbindin domain containing 2 [Source:HGNC Symbol;Acc:HGNC:15881]
ENSG00000244405	ETV5	ENST00000306376	chr3:186046307-186362237	-9999	ETS variant 5 [Source:HGNC Symbol;Acc:HGNC:3494]
ENSG00000250021	C15orf38-AP3S2	ENST00000398333	chr15:89830598-89912956	-9999	C15orf38-AP3S2 readthrough [Source:HGNC Symbol;Acc:HGNC:38824]
ENSG00000253846	PCDHGA10	ENST00000398610	chr5:141330570-141512981	9999	protocadherin gamma subfamily A, 10 [Source:HGNC Symbol;Acc:HGNC:8697]
ENSG00000259332	ST20-MTHFS	ENST00000479961	chr15:79833584-79923754	-9999	ST20-MTHFS readthrough [Source:HGNC Symbol;Acc:HGNC:44655]
ENSG00000267645	POLR2J2	ENST00000476151	chr7:102537917-102671641	-9999	RNA polymerase II subunit J2 [Source:NCBI gene;Acc:246721]
ENSG00000269403	AC008750.8	ENST00000600067	chr19:51345168-51369003	9999
ENSG00000271698	AC233992.2	ENST00000531225	chr8:144352218-144361272	2.19885
ENSG00000273749	CYFIP1	ENST00000610365	chr15:22838640-22981063	9999	cytoplasmic FMR1 interacting protein 1 [Source:HGNC Symbol;Acc:HGNC:13759]
ENSG00000273841	TAF9	ENST00000328663	chr5:69350983-69414801	-9999	TATA-box binding protein associated factor 9 [Source:HGNC Symbol;Acc:HGNC:11542]
ENSG00000274750	HIST1H3E	ENST00000614911	chr6:26224155-26227473	-9999	histone cluster 1 H3 family member e [Source:HGNC Symbol;Acc:HGNC:4769]
ENSG00000275896	PRSS2	ENST00000539842	chr7:142760397-142774564	-9999	protease, serine 2 [Source:HGNC Symbol;Acc:HGNC:9483]
ENSG00000278023	RDM1	ENST00000620284	chr17:35918065-35930773	-9999	RAD52 motif containing 1 [Source:HGNC Symbol;Acc:HGNC:19950]
ENSG00000284194	SCO2	ENST00000535425	chr22:50523567-50532580	-9999	SCO2, cytochrome c oxidase assembly protein [Source:NCBI gene;Acc:9997]
ENSG00000120093	HOXB3	ENST00000470495	chr17:48548856-48604992	-5.87869	homeobox B3 [Source:HGNC Symbol;Acc:HGNC:5114]
ENSG00000153885	KCTD15	ENST00000589786	chr19:33795932-33815763	9999	potassium channel tetramerization domain containing 15 [Source:HGNC Symbol;Acc:HGNC:23297]
ENSG00000257341	AL928654.4	ENST00000477724	chr14:105486316-105499575	9999
ENSG00000054392	HHAT	ENST00000413764	chr1:210328251-211188533	9999	hedgehog acyltransferase [Source:HGNC Symbol;Acc:HGNC:18270]
ENSG00000171777	RASGRP4	ENST00000615439	chr19:38403134-38426305	9999	RAS guanyl releasing protein 4 [Source:HGNC Symbol;Acc:HGNC:18958]
ENSG00000158747	NBL1	ENST00000375136	chr1:19596827-19658456	-9999	neuroblastoma 1, DAN family BMP antagonist [Source:HGNC Symbol;Acc:HGNC:7650]
ENSG00000214078	CPNE1	ENST00000352393	chr20:35626030-35700984	-9999	copine 1 [Source:HGNC Symbol;Acc:HGNC:2314]
ENSG00000180900	SCRIB	ENST00000356994	chr8:143790919-143815379	-9999	scribbled planar cell polarity protein [Source:HGNC Symbol;Acc:HGNC:30377]
ENSG00000102878	HSF4	ENST00000521374	chr16:67154179-67169945	9999	heat shock transcription factor 4 [Source:HGNC Symbol;Acc:HGNC:5227]
ENSG00000186891	TNFRSF18	ENST00000328596	chr1:1203507-1206691	9999	TNF receptor superfamily member 18 [Source:HGNC Symbol;Acc:HGNC:11914]
ENSG00000143036	SLC44A3	ENST00000467909	chr1:94820341-94895246	-9999	solute carrier family 44 member 3 [Source:HGNC Symbol;Acc:HGNC:28689]
ENSG00000085063	CD59	ENST00000527577	chr11:33698260-33736445	-9999	CD59 molecule (CD59 blood group) [Source:HGNC Symbol;Acc:HGNC:1689]
ENSG00000120708	TGFBI	ENST00000442011	chr5:136028894-136063818	-9999	transforming growth factor beta induced [Source:HGNC Symbol;Acc:HGNC:11771]
ENSG00000140750	ARHGAP17	ENST00000289968	chr16:24919384-25015666	9999	Rho GTPase activating protein 17 [Source:HGNC Symbol;Acc:HGNC:18239]
ENSG00000161281	COX7A1	ENST00000292907	chr19:36150921-36152869	-3.67453	cytochrome c oxidase subunit 7A1 [Source:HGNC Symbol;Acc:HGNC:2287]
ENSG00000176490	DIRAS1	ENST00000323469	chr19:2714566-2740152	5.98088	DIRAS family GTPase 1 [Source:HGNC Symbol;Acc:HGNC:19127]
ENSG00000162407	PLPP3	ENST00000371250	chr1:56494746-56645301	-8.07703	phospholipid phosphatase 3 [Source:HGNC Symbol;Acc:HGNC:9229]
ENSG00000132507	EIF5A	ENST00000573542	chr17:7306998-7329393	9999	eukaryotic translation initiation factor 5A [Source:HGNC Symbol;Acc:HGNC:3300]
ENSG00000206013	IFITM5	ENST00000382614	chr11:298199-299526	2.9958	interferon induced transmembrane protein 5 [Source:HGNC Symbol;Acc:HGNC:16644]
ENSG00000160932	LY6E	ENST00000521003	chr8:143017981-143023832	-9999	lymphocyte antigen 6 family member E [Source:HGNC Symbol;Acc:HGNC:6727]
ENSG00000117411	B4GALT2	ENST00000356836	chr1:43978942-43991170	2.49264	beta-1,4-galactosyltransferase 2 [Source:HGNC Symbol;Acc:HGNC:925]
ENSG00000275342	PRAG1	ENST00000622241	chr8:8317735-8386498	-3.4469	PEAK1 related kinase activating pseudokinase 1 [Source:HGNC Symbol;Acc:HGNC:25438]
ENSG00000093010	COMT	ENST00000406520	chr22:19875516-20016808	9999	catechol-O-methyltransferase [Source:HGNC Symbol;Acc:HGNC:2228]
ENSG00000177494	ZBED2	ENST00000317012	chr3:111292718-111665750	-2.67441	zinc finger BED-type containing 2 [Source:HGNC Symbol;Acc:HGNC:20710]
ENSG00000102977	ACD	ENST00000219251	chr16:67644918-67660815	-9999	ACD, shelterin complex subunit and telomerase recruitment factor [Source:HGNC Symbol;Acc:HGNC:25070]
ENSG00000100814	CCNB1IP1	ENST00000353689	chr14:20311367-20333312	-2.09905	cyclin B1 interacting protein 1 [Source:HGNC Symbol;Acc:HGNC:19437]
ENSG00000178882	RFLNA	ENST00000324038	chr12:123762187-124316024	3.44306	refilin A [Source:HGNC Symbol;Acc:HGNC:27051]
ENSG00000121716	PILRB	ENST00000609309	chr7:100336074-100400099	-1.63811	paired immunoglobin-like type 2 receptor beta [Source:HGNC Symbol;Acc:HGNC:18297]
ENSG00000161847	RAVER1	ENST00000611074	chr19:10304802-10333640	-11.3574	ribonucleoprotein, PTB binding 1 [Source:HGNC Symbol;Acc:HGNC:30296]
ENSG00000134317	GRHL1	ENST00000324907	chr2:9951686-10002312	5.03779	grainyhead like transcription factor 1 [Source:HGNC Symbol;Acc:HGNC:17923]
ENSG00000284308	C2orf81	ENST00000290390	chr2:74393835-74421662	2.43549	chromosome 2 open reading frame 81 [Source:HGNC Symbol;Acc:HGNC:34350]
ENSG00000160746	ANO10	ENST00000292246	chr3:43286511-43734371	1.55129	anoctamin 10 [Source:HGNC Symbol;Acc:HGNC:25519]
ENSG00000158636	EMSY	ENST00000334736	chr11:76444922-76553025	-2.05512	EMSY, BRCA2 interacting transcriptional repressor [Source:HGNC Symbol;Acc:HGNC:18071]
ENSG00000142632	ARHGEF19	ENST00000270747	chr1:16197853-16212609	2.55043	Rho guanine nucleotide exchange factor 19 [Source:HGNC Symbol;Acc:HGNC:26604]
ENSG00000129255	MPDU1	ENST00000250124	chr17:7583528-7633383	-1.76813	mannose-P-dolichol utilization defect 1 [Source:HGNC Symbol;Acc:HGNC:7207]
ENSG00000213185	FAM24B	ENST00000368896	chr10:122832148-122880074	9999	family with sequence similarity 24 member B [Source:HGNC Symbol;Acc:HGNC:23475]
ENSG00000157045	NTAN1	ENST00000287706	chr16:14974590-15139339	-1.69246	N-terminal asparagine amidase [Source:HGNC Symbol;Acc:HGNC:29909]
ENSG00000166261	ZNF202	ENST00000530393	chr11:123724176-123741675	3.44527	zinc finger protein 202 [Source:HGNC Symbol;Acc:HGNC:12994]
ENSG00000128203	ASPHD2	ENST00000215906	chr22:26429272-26483837	2.68899	aspartate beta-hydroxylase domain containing 2 [Source:HGNC Symbol;Acc:HGNC:30437]
ENSG00000132475	H3F3B	ENST00000586607	chr17:75776433-75825799	-9999	H3 histone family member 3B [Source:HGNC Symbol;Acc:HGNC:4765]
ENSG00000107736	CDH23	ENST00000224721	chr10:71396933-71815947	-3.77685	cadherin related 23 [Source:HGNC Symbol;Acc:HGNC:13733]
ENSG00000261459	AC002310.5	ENST00000569360	chr16:30524000-30558498	9999
ENSG00000237765	FAM200B	ENST00000622362	chr4:15604538-15738313	1.51198	family with sequence similarity 200 member B [Source:HGNC Symbol;Acc:HGNC:27740]
ENSG00000177853	ZNF518A	ENST00000614149	chr10:96129714-96271587	9999	zinc finger protein 518A [Source:HGNC Symbol;Acc:HGNC:29009]
ENSG00000052344	PRSS8	ENST00000317508	chr16:31131432-31135762	-6.86329	protease, serine 8 [Source:HGNC Symbol;Acc:HGNC:9491]
ENSG00000138495	COX17	ENST00000497116	chr3:119636456-119677454	-2.02342	COX17, cytochrome c oxidase copper chaperone [Source:HGNC Symbol;Acc:HGNC:2264]
ENSG00000133943	C14orf159	ENST00000428926	chr14:90847861-91225632	2.55123	chromosome 14 open reading frame 159 [Source:HGNC Symbol;Acc:HGNC:20498]
ENSG00000102575	ACP5	ENST00000412435	chr19:11559373-11619135	-1.69811	acid phosphatase 5, tartrate resistant [Source:HGNC Symbol;Acc:HGNC:124]
ENSG00000159176	CSRP1	ENST00000367306	chr1:201483529-201509456	1.72714	cysteine and glycine rich protein 1 [Source:HGNC Symbol;Acc:HGNC:2469]
ENSG00000119457	SLC46A2	ENST00000374228	chr9:112750837-112890913	-5.18721	solute carrier family 46 member 2 [Source:HGNC Symbol;Acc:HGNC:16055]
ENSG00000149636	DSN1	ENST00000373750	chr20:36751790-36773881	-1.81213	DSN1 homolog, MIS12 kinetochore complex component [Source:HGNC Symbol;Acc:HGNC:16165]
ENSG00000162244	RPL29	ENST00000475248	chr3:51993599-51995942	-9999	ribosomal protein L29 [Source:HGNC Symbol;Acc:HGNC:10331]
ENSG00000081277	PKP1	ENST00000367324	chr1:201283451-201332993	-8.81778	plakophilin 1 [Source:HGNC Symbol;Acc:HGNC:9023]
ENSG00000136630	HLX	ENST00000366903	chr1:220879399-220885059	-1.91164	H2.0 like homeobox [Source:HGNC Symbol;Acc:HGNC:4978]
ENSG00000169813	HNRNPF	ENST00000337970	chr10:43385616-43409209	-1.77576	heterogeneous nuclear ribonucleoprotein F [Source:HGNC Symbol;Acc:HGNC:5039]
ENSG00000204310	AGPAT1	ENST00000375104	chr6:32148358-32178096	-2.32924	1-acylglycerol-3-phosphate O-acyltransferase 1 [Source:HGNC Symbol;Acc:HGNC:324]
ENSG00000154102	C16orf74	ENST00000284245	chr16:85690083-85751129	2.54781	chromosome 16 open reading frame 74 [Source:HGNC Symbol;Acc:HGNC:23362]
ENSG00000144535	DIS3L2	ENST00000325385	chr2:231961244-232347646	1.63506	DIS3 like 3'-5' exoribonuclease 2 [Source:HGNC Symbol;Acc:HGNC:28648]
ENSG00000184709	LRRC26	ENST00000371542	chr9:137138389-137172409	-2.68816	leucine rich repeat containing 26 [Source:HGNC Symbol;Acc:HGNC:31409]
ENSG00000173163	COMMD1	ENST00000311832	chr2:61868088-62147247	-1.54146	copper metabolism domain containing 1 [Source:HGNC Symbol;Acc:HGNC:23024]
ENSG00000120334	CENPL	ENST00000345664	chr1:173799549-173858546	11.1674	centromere protein L [Source:HGNC Symbol;Acc:HGNC:17879]
ENSG00000170456	DENND5B	ENST00000389082	chr12:31382222-31591097	-8.05597	DENN domain containing 5B [Source:HGNC Symbol;Acc:HGNC:28338]
ENSG00000170892	TSEN34	ENST00000396383	chr19:54189937-54194536	1.56204	tRNA splicing endonuclease subunit 34 [Source:HGNC Symbol;Acc:HGNC:15506]
ENSG00000188171	ZNF626	ENST00000612591	chr19:20620060-20661596	-6.83761	zinc finger protein 626 [Source:HGNC Symbol;Acc:HGNC:30461]
ENSG00000145287	PLAC8	ENST00000426923	chr4:83034446-83137075	1.739	placenta specific 8 [Source:HGNC Symbol;Acc:HGNC:19254]
ENSG00000120963	ZNF706	ENST00000521272	chr8:101177877-101206193	9999	zinc finger protein 706 [Source:HGNC Symbol;Acc:HGNC:24992]
ENSG00000164638	SLC29A4	ENST00000297195	chr7:5274368-5425414	9999	solute carrier family 29 member 4 [Source:HGNC Symbol;Acc:HGNC:23097]
ENSG00000163050	COQ8A	ENST00000366779	chr1:226897535-226987545	2.81954	coenzyme Q8A [Source:HGNC Symbol;Acc:HGNC:16812]
ENSG00000085788	DDHD2	ENST00000397166	chr8:38225217-38382272	1.86482	DDHD domain containing 2 [Source:HGNC Symbol;Acc:HGNC:29106]
ENSG00000185864	NPIPB4	ENST00000415645	chr16:21834436-21880827	9999	nuclear pore complex interacting protein family member B4 [Source:HGNC Symbol;Acc:HGNC:41985]
ENSG00000213316	LTC4S	ENST00000292596	chr5:179732671-179796647	9999	leukotriene C4 synthase [Source:HGNC Symbol;Acc:HGNC:6719]
ENSG00000164919	COX6C	ENST00000517682	chr8:99013265-99894062	9999	cytochrome c oxidase subunit 6C [Source:HGNC Symbol;Acc:HGNC:2285]
ENSG00000275385	CCL18	ENST00000616054	chr17:36064279-36072032	-4.0168	C-C motif chemokine ligand 18 [Source:HGNC Symbol;Acc:HGNC:10616]
ENSG00000113732	ATP6V0E1	ENST00000517669	chr5:172983756-173035445	-9999	ATPase H+ transporting V0 subunit e1 [Source:HGNC Symbol;Acc:HGNC:863]
ENSG00000206483	TXNRD3NB	ENST00000404489	chr3:126571778-126655155	9999	thioredoxin reductase 3 neighbor [Source:HGNC Symbol;Acc:HGNC:33870]
ENSG00000115129	TP53I3	ENST00000335934	chr2:24076525-24200849	-1.62389	tumor protein p53 inducible protein 3 [Source:HGNC Symbol;Acc:HGNC:19373]
ENSG00000100068	LRP5L	ENST00000402785	chr22:25351417-25405377	9999	LDL receptor related protein 5 like [Source:HGNC Symbol;Acc:HGNC:25323]
ENSG00000181826	RELL1	ENST00000314117	chr4:37453940-37686376	-2.41755	RELT like 1 [Source:HGNC Symbol;Acc:HGNC:27379]
ENSG00000158806	NPM2	ENST00000621538	chr8:22024124-22036897	9999	nucleophosmin/nucleoplasmin 2 [Source:HGNC Symbol;Acc:HGNC:7930]
ENSG00000168958	MFF	ENST00000353339	chr2:227325150-227357836	1.74648	mitochondrial fission factor [Source:HGNC Symbol;Acc:HGNC:24858]
ENSG00000258484	SPESP1	ENST00000310673	chr15:68778534-69062743	-9999	sperm equatorial segment protein 1 [Source:HGNC Symbol;Acc:HGNC:15570]
ENSG00000138650	PCDH10	ENST00000264360	chr4:133149306-133208606	-8.79281	protocadherin 10 [Source:HGNC Symbol;Acc:HGNC:13404]
ENSG00000159189	C1QC	ENST00000374640	chr1:22643629-22648110	-4.4199	complement C1q C chain [Source:HGNC Symbol;Acc:HGNC:1245]
ENSG00000206075	SERPINB5	ENST00000382771	chr18:63476760-63505085	-6.82885	serpin family B member 5 [Source:HGNC Symbol;Acc:HGNC:8949]
ENSG00000168890	TMEM150A	ENST00000409668	chr2:85598547-85649282	9999	transmembrane protein 150A [Source:HGNC Symbol;Acc:HGNC:24677]
ENSG00000164081	TEX264	ENST00000611400	chr3:51541143-51704323	9999	testis expressed 264 [Source:HGNC Symbol;Acc:HGNC:30247]
ENSG00000175093	SPSB4	ENST00000310546	chr3:141051211-141148611	1.67025	splA/ryanodine receptor domain and SOCS box containing 4 [Source:HGNC Symbol;Acc:HGNC:30630]
ENSG00000116288	PARK7	ENST00000377491	chr1:7954290-7985505	-9999	Parkinsonism associated deglycase [Source:HGNC Symbol;Acc:HGNC:16369]
ENSG00000168517	HEXIM2	ENST00000591576	chr17:45160699-45170040	9999	hexamethylene bisacetamide inducible 2 [Source:HGNC Symbol;Acc:HGNC:28591]
ENSG00000174775	HRAS	ENST00000311189	chr11:532241-537287	9999	HRas proto-oncogene, GTPase [Source:HGNC Symbol;Acc:HGNC:5173]
ENSG00000145817	YIPF5	ENST00000448443	chr5:144158158-144170714	-1.52233	Yip1 domain family member 5 [Source:HGNC Symbol;Acc:HGNC:24877]
ENSG00000165119	HNRNPK	ENST00000376263	chr9:83968082-83980616	9999	heterogeneous nuclear ribonucleoprotein K [Source:HGNC Symbol;Acc:HGNC:5044]
ENSG00000167994	RAB3IL1	ENST00000394836	chr11:61897297-61920275	-5.81342	RAB3A interacting protein like 1 [Source:HGNC Symbol;Acc:HGNC:9780]
ENSG00000196664	TLR7	ENST00000380659	chrX:12867082-12890380	-6.66453	toll like receptor 7 [Source:HGNC Symbol;Acc:HGNC:15631]
ENSG00000204438	GPANK1	ENST00000375893	chr6:31661228-31673776	-10.8567	G-patch domain and ankyrin repeats 1 [Source:HGNC Symbol;Acc:HGNC:13920]
ENSG00000175164	ABO	ENST00000538324	chr9:133250400-133275214	9999	ABO, alpha 1-3-N-acetylgalactosaminyltransferase and alpha 1-3-galactosyltransferase [Source:HGNC Symbol;Acc:HGNC:79]
ENSG00000167971	CASKIN1	ENST00000343516	chr16:2155697-2196525	14.1186	CASK interacting protein 1 [Source:HGNC Symbol;Acc:HGNC:20879]
ENSG00000122592	HOXA7	ENST00000242159	chr7:27153715-27158243	-8.49371	homeobox A7 [Source:HGNC Symbol;Acc:HGNC:5108]
ENSG00000163923	RPL39L	ENST00000296277	chr3:187120947-187180908	-8.34142	ribosomal protein L39 like [Source:HGNC Symbol;Acc:HGNC:17094]
ENSG00000141314	RHBDL3	ENST00000269051	chr17:32266175-32350023	9999	rhomboid like 3 [Source:HGNC Symbol;Acc:HGNC:16502]
ENSG00000140939	NOL3	ENST00000268605	chr16:67170153-67184040	4.5648	nucleolar protein 3 [Source:HGNC Symbol;Acc:HGNC:7869]
ENSG00000138496	PARP9	ENST00000360356	chr3:122527923-122575203	-1.89876	poly(ADP-ribose) polymerase family member 9 [Source:HGNC Symbol;Acc:HGNC:24118]
ENSG00000270806	C17orf50	ENST00000605587	chr17:35574794-35868891	-9999	chromosome 17 open reading frame 50 [Source:HGNC Symbol;Acc:HGNC:29581]
ENSG00000089157	RPLP0	ENST00000551150	chr12:120196685-120201235	9999	ribosomal protein lateral stalk subunit P0 [Source:HGNC Symbol;Acc:HGNC:10371]
ENSG00000162910	MRPL55	ENST00000295008	chr1:228106678-228109312	-1.74924	mitochondrial ribosomal protein L55 [Source:HGNC Symbol;Acc:HGNC:16686]
ENSG00000259132	AL132780.3	ENST00000555074	chr14:22946227-22982642	9999
ENSG00000108515	ENO3	ENST00000518175	chr17:4945651-4957131	9999	enolase 3 [Source:HGNC Symbol;Acc:HGNC:3354]
ENSG00000092758	COL9A3	ENST00000343916	chr20:62816243-62861763	2.82625	collagen type IX alpha 3 chain [Source:HGNC Symbol;Acc:HGNC:2219]
ENSG00000149269	PAK1	ENST00000356341	chr11:77321706-77474635	-2.54753	p21 (RAC1) activated kinase 1 [Source:HGNC Symbol;Acc:HGNC:8590]
ENSG00000101439	CST3	ENST00000376925	chr20:23626705-23638473	-9.46836	cystatin C [Source:HGNC Symbol;Acc:HGNC:2475]
ENSG00000164484	TMEM200A	ENST00000545622	chr6:130365733-130443063	-6.28124	transmembrane protein 200A [Source:HGNC Symbol;Acc:HGNC:21075]
ENSG00000134339	SAA2	ENST00000256733	chr11:18231348-18248643	-3.19863	serum amyloid A2 [Source:HGNC Symbol;Acc:HGNC:10514]
ENSG00000008441	NFIX	ENST00000592199	chr19:12995607-13098796	9999	nuclear factor I X [Source:HGNC Symbol;Acc:HGNC:7788]
ENSG00000064490	RFXANK	ENST00000303088	chr19:19145566-19203424	9999	regulatory factor X associated ankyrin containing protein [Source:HGNC Symbol;Acc:HGNC:9987]
ENSG00000125779	PANK2	ENST00000316562	chr20:3888838-4015582	9999	pantothenate kinase 2 [Source:HGNC Symbol;Acc:HGNC:15894]
ENSG00000137824	RMDN3	ENST00000260385	chr15:40735883-40755851	1.56086	regulator of microtubule dynamics 3 [Source:HGNC Symbol;Acc:HGNC:25550]
ENSG00000178397	FAM220A	ENST00000616824	chr7:6329408-6348981	5.0949	family with sequence similarity 220 member A [Source:HGNC Symbol;Acc:HGNC:22422]
ENSG00000221983	UBA52	ENST00000598780	chr19:18571729-18621039	-9999	ubiquitin A-52 residue ribosomal protein fusion product 1 [Source:HGNC Symbol;Acc:HGNC:12458]
ENSG00000136490	LIMD2	ENST00000578061	chr17:63622414-63819317	9999	LIM domain containing 2 [Source:HGNC Symbol;Acc:HGNC:28142]
ENSG00000177600	RPLP2	ENST00000530797	chr11:790474-812880	9999	ribosomal protein lateral stalk subunit P2 [Source:HGNC Symbol;Acc:HGNC:10377]
ENSG00000136541	ERMN	ENST00000410096	chr2:157318624-157327713	-7.10063	ermin [Source:HGNC Symbol;Acc:HGNC:29208]
ENSG00000172053	QARS	ENST00000306125	chr3:49095931-49105135	9999	glutaminyl-tRNA synthetase [Source:HGNC Symbol;Acc:HGNC:9751]
ENSG00000173917	HOXB2	ENST00000330070	chr17:48540893-48544989	-7.42531	homeobox B2 [Source:HGNC Symbol;Acc:HGNC:5113]
ENSG00000129480	DTD2	ENST00000356180	chr14:31291790-31457510	9999	D-tyrosyl-tRNA deacylase 2 (putative) [Source:HGNC Symbol;Acc:HGNC:20277]
ENSG00000082258	CCNT2	ENST00000264157	chr2:134918234-134960143	9999	cyclin T2 [Source:HGNC Symbol;Acc:HGNC:1600]
ENSG00000169047	IRS1	ENST00000305123	chr2:226731316-226799759	-8.08198	insulin receptor substrate 1 [Source:HGNC Symbol;Acc:HGNC:6125]
ENSG00000143891	GALM	ENST00000272252	chr2:38665909-38741237	-5.70153	galactose mutarotase [Source:HGNC Symbol;Acc:HGNC:24063]
ENSG00000118965	WDR35	ENST00000281405	chr2:19910259-19990131	-9.72596	WD repeat domain 35 [Source:HGNC Symbol;Acc:HGNC:29250]
ENSG00000260643	AC092718.3	ENST00000564536	chr16:80966447-81096425	9999
ENSG00000139644	TMBIM6	ENST00000549385	chr12:49568217-49764934	9999	transmembrane BAX inhibitor motif containing 6 [Source:HGNC Symbol;Acc:HGNC:11723]
ENSG00000153885	KCTD15	ENST00000430256	chr19:33795932-33815763	4.22008	potassium channel tetramerization domain containing 15 [Source:HGNC Symbol;Acc:HGNC:23297]
ENSG00000204618	RNF39	ENST00000244360	chr6:30066708-30075887	1.9846	ring finger protein 39 [Source:HGNC Symbol;Acc:HGNC:18064]
ENSG00000131127	ZNF141	ENST00000240499	chr4:337813-384864	-10.3786	zinc finger protein 141 [Source:HGNC Symbol;Acc:HGNC:12926]
ENSG00000143882	ATP6V1C2	ENST00000381661	chr2:10721648-10837977	1.75423	ATPase H+ transporting V1 subunit C2 [Source:HGNC Symbol;Acc:HGNC:18264]
ENSG00000087266	SH3BP2	ENST00000511747	chr4:2793022-2841098	9999	SH3 domain binding protein 2 [Source:HGNC Symbol;Acc:HGNC:10825]
ENSG00000111674	ENO2	ENST00000541477	chr12:6867118-6923698	9999	enolase 2 [Source:HGNC Symbol;Acc:HGNC:3353]
ENSG00000016864	GLT8D1	ENST00000394783	chr3:52495337-52770949	9999	glycosyltransferase 8 domain containing 1 [Source:HGNC Symbol;Acc:HGNC:24870]
ENSG00000064300	NGFR	ENST00000172229	chr17:49495292-49515017	-6.41186	nerve growth factor receptor [Source:HGNC Symbol;Acc:HGNC:7809]
ENSG00000160781	PAQR6	ENST00000292291	chr1:156212981-156248117	-1.58447	progestin and adipoQ receptor family member 6 [Source:HGNC Symbol;Acc:HGNC:30132]
ENSG00000244038	DDOST	ENST00000415136	chr1:20651766-20661544	-12.0401	dolichyl-diphosphooligosaccharide--protein glycosyltransferase non-catalytic subunit [Source:HGNC Symbol;Acc:HGNC:2728]
ENSG00000184860	SDR42E1	ENST00000328945	chr16:81988854-82011488	-9.06434	short chain dehydrogenase/reductase family 42E, member 1 [Source:HGNC Symbol;Acc:HGNC:29834]
ENSG00000171425	ZNF581	ENST00000587252	chr19:55635015-55653161	9999	zinc finger protein 581 [Source:HGNC Symbol;Acc:HGNC:25017]
ENSG00000004776	HSPB6	ENST00000004982	chr19:35754568-35771028	2.32693	heat shock protein family B (small) member 6 [Source:HGNC Symbol;Acc:HGNC:26511]
ENSG00000100353	EIF3D	ENST00000405442	chr22:36510849-36529436	-2.31839	eukaryotic translation initiation factor 3 subunit D [Source:HGNC Symbol;Acc:HGNC:3278]
ENSG00000107263	RAPGEF1	ENST00000372190	chr9:131576769-131740074	-2.65745	Rap guanine nucleotide exchange factor 1 [Source:HGNC Symbol;Acc:HGNC:4568]
ENSG00000134986	NREP	ENST00000508870	chr5:111662620-111997464	9999	neuronal regeneration related protein [Source:HGNC Symbol;Acc:HGNC:16834]
ENSG00000102981	PARD6A	ENST00000219255	chr16:67660945-67662778	9999	par-6 family cell polarity regulator alpha [Source:HGNC Symbol;Acc:HGNC:15943]
ENSG00000183137	CEP57L1	ENST00000517392	chr6:109094938-109201432	-2.09483	centrosomal protein 57 like 1 [Source:HGNC Symbol;Acc:HGNC:21561]
ENSG00000184436	THAP7	ENST00000215742	chr22:20999103-21002196	-2.16403	THAP domain containing 7 [Source:HGNC Symbol;Acc:HGNC:23190]
ENSG00000164919	COX6C	ENST00000524245	chr8:99013265-99894062	-9999	cytochrome c oxidase subunit 6C [Source:HGNC Symbol;Acc:HGNC:2285]
ENSG00000090238	YPEL3	ENST00000566595	chr16:30092313-30096915	9999	yippee like 3 [Source:HGNC Symbol;Acc:HGNC:18327]
ENSG00000138061	CYP1B1	ENST00000610745	chr2:37923186-38109902	-7.01637	cytochrome P450 family 1 subfamily B member 1 [Source:HGNC Symbol;Acc:HGNC:2597]
ENSG00000144591	GMPPA	ENST00000313597	chr2:219498866-219506989	9999	GDP-mannose pyrophosphorylase A [Source:HGNC Symbol;Acc:HGNC:22923]
ENSG00000187109	NAP1L1	ENST00000393263	chr12:76036586-76085033	-2.19929	nucleosome assembly protein 1 like 1 [Source:HGNC Symbol;Acc:HGNC:7637]
ENSG00000197223	C1D	ENST00000355848	chr2:68041129-68110948	-1.53472	C1D nuclear receptor corepressor [Source:HGNC Symbol;Acc:HGNC:29911]
ENSG00000104738	MCM4	ENST00000262105	chr8:47960184-47978160	-11.208	minichromosome maintenance complex component 4 [Source:HGNC Symbol;Acc:HGNC:6947]
ENSG00000263956	NBPF11	ENST00000614015	chr1:148100525-148152322	9999	NBPF member 11 [Source:HGNC Symbol;Acc:HGNC:31993]
ENSG00000131781	FMO5	ENST00000254090	chr1:147175350-147295766	1.81706	flavin containing monooxygenase 5 [Source:HGNC Symbol;Acc:HGNC:3773]
ENSG00000176956	LY6H	ENST00000430474	chr8:143157913-143160711	-2.9563	lymphocyte antigen 6 family member H [Source:HGNC Symbol;Acc:HGNC:6728]
ENSG00000272104	Z84492.1	ENST00000606589	chr3:50347329-50504244	9999
ENSG00000142733	MAP3K6	ENST00000493901	chr1:27355183-27366892	-1.812	mitogen-activated protein kinase kinase kinase 6 [Source:HGNC Symbol;Acc:HGNC:6858]
ENSG00000113552	GNPDA1	ENST00000508177	chr5:141991748-142013041	-2.53093	glucosamine-6-phosphate deaminase 1 [Source:HGNC Symbol;Acc:HGNC:4417]
ENSG00000143373	ZNF687	ENST00000336715	chr1:151281617-151327750	10.576	zinc finger protein 687 [Source:HGNC Symbol;Acc:HGNC:29277]
ENSG00000146242	TPBG	ENST00000369750	chr6:82363205-82370828	4.54473	trophoblast glycoprotein [Source:HGNC Symbol;Acc:HGNC:12004]
ENSG00000181631	P2RY13	ENST00000325602	chr3:151085687-151458709	3.17181	purinergic receptor P2Y13 [Source:HGNC Symbol;Acc:HGNC:4537]
ENSG00000204438	GPANK1	ENST00000375900	chr6:31661228-31673776	-1.55815	G-patch domain and ankyrin repeats 1 [Source:HGNC Symbol;Acc:HGNC:13920]
ENSG00000100280	AP1B1	ENST00000357586	chr22:29327679-29423179	10.3885	adaptor related protein complex 1 beta 1 subunit [Source:HGNC Symbol;Acc:HGNC:554]
ENSG00000179820	MYADM	ENST00000391771	chr19:53866222-53876437	9999	myeloid associated differentiation marker [Source:HGNC Symbol;Acc:HGNC:7544]
ENSG00000183624	HMCES	ENST00000389735	chr3:129278827-129306186	-1.79532	5-hydroxymethylcytosine binding, ES cell specific [Source:HGNC Symbol;Acc:HGNC:24446]
ENSG00000155428	TRIM74	ENST00000285805	chr7:72959484-72969466	3.8346	tripartite motif containing 74 [Source:HGNC Symbol;Acc:HGNC:17453]
ENSG00000164924	YWHAZ	ENST00000395951	chr8:100916524-100953388	9999	tyrosine 3-monooxygenase/tryptophan 5-monooxygenase activation protein zeta [Source:HGNC Symbol;Acc:HGNC:12855]
ENSG00000133104	SPG20	ENST00000438666	chr13:36301637-36370180	4.57025	spastic paraplegia 20 (Troyer syndrome) [Source:HGNC Symbol;Acc:HGNC:18514]
ENSG00000112759	SLC29A1	ENST00000427851	chr6:44219504-44234151	-2.55307	solute carrier family 29 member 1 (Augustine blood group) [Source:HGNC Symbol;Acc:HGNC:11003]
ENSG00000177556	ATOX1	ENST00000522710	chr5:151742315-151812785	-9999	antioxidant 1 copper chaperone [Source:HGNC Symbol;Acc:HGNC:798]
ENSG00000143369	ECM1	ENST00000369047	chr1:150508061-150513789	3.14885	extracellular matrix protein 1 [Source:HGNC Symbol;Acc:HGNC:3153]
ENSG00000125995	ROMO1	ENST00000397416	chr20:35626030-35700984	9999	reactive oxygen species modulator 1 [Source:HGNC Symbol;Acc:HGNC:16185]
ENSG00000122644	ARL4A	ENST00000396664	chr7:12686855-12690934	-1.83066	ADP ribosylation factor like GTPase 4A [Source:HGNC Symbol;Acc:HGNC:695]
ENSG00000141526	SLC16A3	ENST00000619321	chr17:82228396-82273731	9999	solute carrier family 16 member 3 [Source:HGNC Symbol;Acc:HGNC:10924]
ENSG00000131196	NFATC1	ENST00000253506	chr18:79395855-79529325	9999	nuclear factor of activated T-cells 1 [Source:HGNC Symbol;Acc:HGNC:7775]
ENSG00000110492	MDK	ENST00000359803	chr11:46332904-46383837	-9999	midkine (neurite growth-promoting factor 2) [Source:HGNC Symbol;Acc:HGNC:6972]
ENSG00000132522	GPS2	ENST00000380728	chr17:7306998-7329393	-2.66898	G protein pathway suppressor 2 [Source:HGNC Symbol;Acc:HGNC:4550]
ENSG00000163106	HPGDS	ENST00000295256	chr4:94298534-94342876	-7.38515	hematopoietic prostaglandin D synthase [Source:HGNC Symbol;Acc:HGNC:17890]
ENSG00000141552	ANAPC11	ENST00000578550	chr17:81887843-81911464	-9999	anaphase promoting complex subunit 11 [Source:HGNC Symbol;Acc:HGNC:14452]
ENSG00000267697	LUZP6	ENST00000589735	chr7:135926760-135977353	9999	leucine zipper protein 6 [Source:HGNC Symbol;Acc:HGNC:33955]
ENSG00000171033	PKIA	ENST00000352966	chr8:78516138-78605267	-6.33551	cAMP-dependent protein kinase inhibitor alpha [Source:HGNC Symbol;Acc:HGNC:9017]
ENSG00000123219	CENPK	ENST00000242872	chr5:65517765-65563171	10.3085	centromere protein K [Source:HGNC Symbol;Acc:HGNC:29479]
ENSG00000042493	CAPG	ENST00000409670	chr2:85394747-85418432	9999	capping actin protein, gelsolin like [Source:HGNC Symbol;Acc:HGNC:1474]
ENSG00000108639	SYNGR2	ENST00000225777	chr17:78168557-78173527	10.6707	synaptogyrin 2 [Source:HGNC Symbol;Acc:HGNC:11499]
ENSG00000110697	PITPNM1	ENST00000534749	chr11:67491767-67506263	5.65636	phosphatidylinositol transfer protein membrane associated 1 [Source:HGNC Symbol;Acc:HGNC:9003]
ENSG00000171817	ZNF540	ENST00000316433	chr19:37551405-37719790	11.5272	zinc finger protein 540 [Source:HGNC Symbol;Acc:HGNC:25331]
ENSG00000156983	BRPF1	ENST00000457855	chr3:9731728-9748018	10.568	bromodomain and PHD finger containing 1 [Source:HGNC Symbol;Acc:HGNC:14255]
ENSG00000239382	ALKBH6	ENST00000378875	chr19:36009119-36014239	-2.16749	alkB homolog 6 [Source:HGNC Symbol;Acc:HGNC:28243]
ENSG00000068366	ACSL4	ENST00000340800	chrX:109623699-109733403	-11.0626	acyl-CoA synthetase long-chain family member 4 [Source:HGNC Symbol;Acc:HGNC:3571]
ENSG00000165804	ZNF219	ENST00000421093	chr14:21016762-21104722	9.77209	zinc finger protein 219 [Source:HGNC Symbol;Acc:HGNC:13011]
ENSG00000001631	KRIT1	ENST00000412043	chr7:92198968-92246166	-9.87675	KRIT1, ankyrin repeat containing [Source:HGNC Symbol;Acc:HGNC:1573]
ENSG00000115718	PROC	ENST00000234071	chr2:127418426-127429246	-2.24556	protein C, inactivator of coagulation factors Va and VIIIa [Source:HGNC Symbol;Acc:HGNC:9451]
ENSG00000174996	KLC2	ENST00000394067	chr11:66257293-66267860	-2.07942	kinesin light chain 2 [Source:HGNC Symbol;Acc:HGNC:20716]
ENSG00000205133	TRIQK	ENST00000537541	chr8:92883529-93017673	-9.45036	triple QxxK/R motif containing [Source:HGNC Symbol;Acc:HGNC:27828]
ENSG00000249141	AL159163.1	ENST00000507747	chr6:166409363-166957191	-9999
ENSG00000122378	FAM213A	ENST00000372187	chr10:80407828-80437115	-14.018	family with sequence similarity 213 member A [Source:HGNC Symbol;Acc:HGNC:28651]
ENSG00000179029	TMEM107	ENST00000437139	chr17:8173236-8176399	-3.01132	transmembrane protein 107 [Source:HGNC Symbol;Acc:HGNC:28128]
ENSG00000120519	SLC10A7	ENST00000335472	chr4:146253974-146521964	7.62579	solute carrier family 10 member 7 [Source:HGNC Symbol;Acc:HGNC:23088]
ENSG00000107968	MAP3K8	ENST00000263056	chr10:30433565-30461833	12.8184	mitogen-activated protein kinase kinase kinase 8 [Source:HGNC Symbol;Acc:HGNC:6860]
ENSG00000170522	ELOVL6	ENST00000394607	chr4:110045845-110199199	10.1604	ELOVL fatty acid elongase 6 [Source:HGNC Symbol;Acc:HGNC:15829]
ENSG00000168734	PKIG	ENST00000372886	chr20:44531784-44652233	1.93438	cAMP-dependent protein kinase inhibitor gamma [Source:HGNC Symbol;Acc:HGNC:9019]
ENSG00000136213	CHST12	ENST00000618655	chr7:2403559-2450102	-7.26123	carbohydrate sulfotransferase 12 [Source:HGNC Symbol;Acc:HGNC:17423]
ENSG00000111641	NOP2	ENST00000541778	chr12:6556862-6568691	2.26984	NOP2 nucleolar protein [Source:HGNC Symbol;Acc:HGNC:7867]
ENSG00000170837	GPR27	ENST00000304411	chr3:71675415-71756496	-2.95168	G protein-coupled receptor 27 [Source:HGNC Symbol;Acc:HGNC:4482]
ENSG00000081665	ZNF506	ENST00000443905	chr19:19785838-19821772	10.5817	zinc finger protein 506 [Source:HGNC Symbol;Acc:HGNC:23780]
ENSG00000124172	ATP5E	ENST00000395663	chr20:59019253-59032382	9999	ATP synthase, H+ transporting, mitochondrial F1 complex, epsilon subunit [Source:HGNC Symbol;Acc:HGNC:838]
ENSG00000183648	NDUFB1	ENST00000329559	chr14:92116121-92173301	9999	NADH:ubiquinone oxidoreductase subunit B1 [Source:HGNC Symbol;Acc:HGNC:7695]
ENSG00000139211	AMIGO2	ENST00000550413	chr12:47075706-47236662	5.68901	adhesion molecule with Ig like domain 2 [Source:HGNC Symbol;Acc:HGNC:24073]
ENSG00000118193	KIF14	ENST00000367350	chr1:200551496-200620734	-11.8577	kinesin family member 14 [Source:HGNC Symbol;Acc:HGNC:19181]
ENSG00000152242	C18orf25	ENST00000615052	chr18:46173552-46266991	1.71375	chromosome 18 open reading frame 25 [Source:HGNC Symbol;Acc:HGNC:28172]
ENSG00000273047	AL121845.2	ENST00000467211	chr20:63657809-63743505	-9999
ENSG00000159714	ZDHHC1	ENST00000348579	chr16:67389808-67416833	3.58588	zinc finger DHHC-type containing 1 [Source:HGNC Symbol;Acc:HGNC:17916]
ENSG00000141552	ANAPC11	ENST00000577747	chr17:81887843-81911464	-9999	anaphase promoting complex subunit 11 [Source:HGNC Symbol;Acc:HGNC:14452]
ENSG00000261857	MIA	ENST00000597784	chr19:40771647-40898282	9999	melanoma inhibitory activity [Source:HGNC Symbol;Acc:HGNC:7076]
ENSG00000104852	SNRNP70	ENST00000598441	chr19:49085163-49108605	-5.08897	small nuclear ribonucleoprotein U1 subunit 70 [Source:HGNC Symbol;Acc:HGNC:11150]
ENSG00000109113	RAB34	ENST00000301043	chr17:28714280-28743455	-9999	RAB34, member RAS oncogene family [Source:HGNC Symbol;Acc:HGNC:16519]
ENSG00000143772	ITPKB	ENST00000429204	chr1:226631689-226739323	12.0113	inositol-trisphosphate 3-kinase B [Source:HGNC Symbol;Acc:HGNC:6179]
ENSG00000143546	S100A8	ENST00000368732	chr1:153390031-153391188	9999	S100 calcium binding protein A8 [Source:HGNC Symbol;Acc:HGNC:10498]
ENSG00000081692	JMJD4	ENST00000615711	chr1:227728538-227781231	-2.68072	jumonji domain containing 4 [Source:HGNC Symbol;Acc:HGNC:25724]
ENSG00000176209	SMIM19	ENST00000416469	chr8:42416474-42555193	-9999	small integral membrane protein 19 [Source:HGNC Symbol;Acc:HGNC:25166]
[truncated: 5,783 more rows]
