# Supplementary material for: The use of PanDrugs to prioritize anticancer drug treatments in a case of T-ALL based on individual genomic data
Source: BMC Cancer. 2019 Oct 26;19:1005. doi: 10.1186/s12885-019-6209-9 (PMC6815385; doi:10.1186/s12885-019-6209-9)
Supplement: Supplementary file 7 — Additional file 7: Table S7. Genes without pathogenic mutations but significantly deregulated included in the list of most frequent altered genes. [file 12885_2019_6209_MOESM7_ESM.xlsx]

## Sheet: Sheet 1
Supplementary Table 7.- Genes without pathogenic mutations but significantly deregulated included in the list of most frequent altered genes
Ensembl_gene_ID	gene_hgnc	Ensembl_transcript_ID	locus	log2FoldChange	gene_description
ENSG00000074181	NOTCH3	ENST00000263388	chr19:15159037-15200981	-2.0838	notch 3 [Source:HGNC Symbol;Acc:HGNC:7883]
ENSG00000081189	MEF2C	ENST00000424173	chr5:88717116-88904257	-2.59083	myocyte enhancer factor 2C [Source:HGNC Symbol;Acc:HGNC:6996]
ENSG00000122025	FLT3	ENST00000241453	chr13:28003273-28100592	2.53272	fms related tyrosine kinase 3 [Source:HGNC Symbol;Acc:HGNC:3765]
ENSG00000134250	NOTCH2	ENST00000256646	chr1:119911552-120069626	1.81085	notch 2 [Source:HGNC Symbol;Acc:HGNC:7882]
ENSG00000138795	LEF1	ENST00000265165	chr4:108047544-108168956	-2.37034	lymphoid enhancer binding factor 1 [Source:HGNC Symbol;Acc:HGNC:6551]
ENSG00000164438	TLX3	ENST00000296921	chr5:171309283-171312134	9999	T-cell leukemia homeobox 3 [Source:HGNC Symbol;Acc:HGNC:13532]
ENSG00000169554	ZEB2	ENST00000409487	chr2:144364363-144524583	2.15498	zinc finger E-box binding homeobox 2 [Source:HGNC Symbol;Acc:HGNC:14881]
ENSG00000182866	LCK	ENST00000619559	chr1:32251238-32286165	-1.55215	LCK proto-oncogene, Src family tyrosine kinase [Source:HGNC Symbol;Acc:HGNC:6524]
ENSG00000108840	HDAC5	ENST00000225983	chr17:44076745-44123702	2.15215	histone deacetylase 5 [Source:HGNC Symbol;Acc:HGNC:14068]
ENSG00000088038	CNOT3	ENST00000358389	chr19:54137727-54159882	1.50041	CCR4-NOT transcription complex subunit 3 [Source:HGNC Symbol;Acc:HGNC:7879]
ENSG00000138336	TET1	ENST00000373644	chr10:68560655-68701092	4.50834	tet methylcytosine dioxygenase 1 [Source:HGNC Symbol;Acc:HGNC:29484]
ENSG00000105397	TYK2	ENST00000264818	chr19:10350528-10380676	9999	tyrosine kinase 2 [Source:HGNC Symbol;Acc:HGNC:12440]
ENSG00000135363	LMO2	ENST00000395833	chr11:33858575-33892289	9999	LIM domain only 2 [Source:HGNC Symbol;Acc:HGNC:6642]
ENSG00000138413	IDH1	ENST00000446179	chr2:208236226-208266074	-9999	isocitrate dehydrogenase (NADP(+)) 1, cytosolic [Source:HGNC Symbol;Acc:HGNC:5382]
ENSG00000142208	AKT1	ENST00000554581	chr14:104769348-104795751	3.22217	AKT serine/threonine kinase 1 [Source:HGNC Symbol;Acc:HGNC:391]
ENSG00000142208	AKT1	ENST00000554848	chr14:104769348-104795751	9999	AKT serine/threonine kinase 1 [Source:HGNC Symbol;Acc:HGNC:391]
ENSG00000142208	AKT1	ENST00000349310	chr14:104769348-104795751	-10.2613	AKT serine/threonine kinase 1 [Source:HGNC Symbol;Acc:HGNC:391]
ENSG00000141510	TP53	ENST00000445888	chr17:7661778-7703502	-2.39688	tumor protein p53 [Source:HGNC Symbol;Acc:HGNC:11998]
ENSG00000107807	TLX1	ENST00000370196	chr10:101130184-101137789	9999	T-cell leukemia homeobox 1 [Source:HGNC Symbol;Acc:HGNC:5056]
ENSG00000109685	NSD2	ENST00000508803	chr4:1871423-1982207	-3.10064	nuclear receptor binding SET domain protein 2 [Source:HGNC Symbol;Acc:HGNC:12766]
ENSG00000119684	MLH3	ENST00000355774	chr14:75013763-75051532	5.52889	mutL homolog 3 [Source:HGNC Symbol;Acc:HGNC:7128]
ENSG00000133703	KRAS	ENST00000256078	chr12:25195215-25250936	-9999	KRAS proto-oncogene, GTPase [Source:HGNC Symbol;Acc:HGNC:6407]
ENSG00000136997	MYC	ENST00000613283	chr8:127735433-127741434	2.7123	MYC proto-oncogene, bHLH transcription factor [Source:HGNC Symbol;Acc:HGNC:7553]
ENSG00000145934	TENM2	ENST00000518659	chr5:167284767-168264157	9999	teneurin transmembrane protein 2 [Source:HGNC Symbol;Acc:HGNC:29943]
ENSG00000147883	CDKN2B	ENST00000276925	chr9:21802542-22032986	-9999	cyclin dependent kinase inhibitor 2B [Source:HGNC Symbol;Acc:HGNC:1788]
ENSG00000147889	CDKN2A	ENST00000579755	chr9:21802542-22032986	-9999	cyclin dependent kinase inhibitor 2A [Source:HGNC Symbol;Acc:HGNC:1787]
ENSG00000147889	CDKN2A	ENST00000530628	chr9:21802542-22032986	-9999	cyclin dependent kinase inhibitor 2A [Source:HGNC Symbol;Acc:HGNC:1787]
ENSG00000165509	MAGEC3	ENST00000298296	chrX:141838315-141897832	-9999	MAGE family member C3 [Source:HGNC Symbol;Acc:HGNC:23798]
ENSG00000166407	LMO1	ENST00000335790	chr11:8224303-8268716	-9999	LIM domain only 1 [Source:HGNC Symbol;Acc:HGNC:6641]
ENSG00000169554	ZEB2	ENST00000558170	chr2:144364363-144524583	9999	zinc finger E-box binding homeobox 2 [Source:HGNC Symbol;Acc:HGNC:14881]
