# Supplementary material for: The use of PanDrugs to prioritize anticancer drug treatments in a case of T-ALL based on individual genomic data
Source: BMC Cancer. 2019 Oct 26;19:1005. doi: 10.1186/s12885-019-6209-9 (PMC6815385; doi:10.1186/s12885-019-6209-9)
Supplement: Supplementary file 9 — Additional file 9: Table S9. Alternative Splicing Variants. [file 12885_2019_6209_MOESM9_ESM.xlsx]

## Sheet: Sheet 1
Supplementary Table 9.- Alternative Splicing Variants
chrom	start	end	name	score	strand	splice_site	acceptors_skipped	exons_skipped	donors_skipped	anchor	known_donor	known_acceptor	known_junction	genes	transcripts	id.biodama	lista.genes
chr1	915471	915750	JUNC00000060	55	+	GT-AG	0	0	1	A	0	1	0	AL645608.7	ENST00000607769	AL645608.7_chr1_ 915471_ 915750_+
chr1	999432	999533	JUNC00000139	30	-	GT-AG	1	0	1	A	0	1	0	HES4	ENST00000304952,ENST00000428771,ENST00000481869,ENST00000484667	HES4_chr1_ 999432_ 999533_-
chr1	1737809	1738321	JUNC00000661	32	-	GT-AG	0	0	1	D	1	0	0	SLC35E2	ENST00000246421,ENST00000355439	SLC35E2_chr1_ 1737809_ 1738321_-
chr1	20749975	20757166	JUNC00002960	36	-	GT-AG	1	0	1	D	1	0	0	HP1BP3	ENST00000312239,ENST00000375003,ENST00000419948,ENST00000438032	HP1BP3_chr1_ 20749975_ 20757166_-
chr1	39548951	39553118	JUNC00005749	52	-	GT-AG	2	1	1	A	0	1	0	PPIEL	ENST00000427240	PPIEL_chr1_ 39548951_ 39553118_-
chr1	39553144	39554349	JUNC00005751	42	-	GT-AG	0	0	1	N	0	0	0			NA_chr1_ 39553144_ 39554349_-
chr1	44724392	44724762	JUNC00006657	44	+	GT-AG	4	1	3	NDA	1	1	0	C1orf228	ENST00000357508,ENST00000418779,ENST00000424484,ENST00000427321,ENST00000458657,ENST00000535358,ENST00000568406	C1orf228_chr1_ 44724392_ 44724762_+
chr1	77946576	77949155	JUNC00008799	48	-	GT-AG	7	1	4	NDA	1	1	0	FUBP1	ENST00000294623,ENST00000370767,ENST00000370768,ENST00000474632,ENST00000480673,ENST00000487684,ENST00000488814,ENST00000489495,ENST00000492405,ENST00000492724	FUBP1_chr1_ 77946576_ 77949155_-
chr1	85987654	85992827	JUNC00009040	67	-	GT-AG	1	0	0	A	0	1	0	COL24A1	ENST00000370571,ENST00000426639	COL24A1_chr1_ 85987654_ 85992827_-
chr1	108695780	108696043	JUNC00010130	30	+	GT-AG	0	0	1	A	0	1	0	PRPF38B	ENST00000370021,ENST00000370022,ENST00000370025,ENST00000467302	PRPF38B_chr1_108695780_108696043_+
chr1	108698017	108698604	JUNC00010141	61	+	GT-AG	0	0	1	A	0	1	0	PRPF38B	ENST00000370021,ENST00000370025,ENST00000485810	PRPF38B_chr1_108698017_108698604_+
chr1	109402527	109409928	JUNC00010351	39	-	GT-AG	0	0	1	D	1	0	0	PSMA5	ENST00000271308,ENST00000490870,ENST00000538610	PSMA5_chr1_109402527_109409928_-
chr1	110659586	110668223	JUNC00010559	80	-	GT-AG	0	0	0	N	0	0	0			NA_chr1_110659586_110668223_-
chr1	110668344	110671476	JUNC00010561	63	-	GT-AG	0	0	0	N	0	0	0			NA_chr1_110668344_110671476_-
chr1	111119959	111120532	JUNC00010585	35	-	GT-AG	1	0	1	A	0	1	0	DRAM2	ENST00000286692,ENST00000461449,ENST00000477588,ENST00000477769,ENST00000480600,ENST00000484310,ENST00000496430,ENST00000539140	DRAM2_chr1_111119959_111120532_-
chr1	111189253	111191007	JUNC00010631	62	-	GT-AG	2	0	0	A	0	1	0	DENND2D	ENST00000357640,ENST00000369752	DENND2D_chr1_111189253_111191007_-
chr1	111191065	111192140	JUNC00010633	53	-	GT-AG	0	0	1	D	1	0	0	DENND2D	ENST00000357640,ENST00000369752	DENND2D_chr1_111191065_111192140_-
chr1	111197253	111197706	JUNC00010648	35	-	GT-AG	1	0	0	A	0	1	0	DENND2D	ENST00000357640,ENST00000369752,ENST00000463713,ENST00000473682,ENST00000477586	DENND2D_chr1_111197253_111197706_-
chr1	147268878	147272171	JUNC00011831	26	+	GT-AG	4	1	4	NDA	1	1	0	CHD1L	ENST00000361293,ENST00000369258,ENST00000369259,ENST00000431239,ENST00000467213,ENST00000469625,ENST00000485113,ENST00000488864,ENST00000622533,ENST00000639534	CHD1L_chr1_147268878_147272171_+
chr1	153390571	153391041	JUNC00012890	47	-	GT-AG	1	1	2	D	1	0	0	S100A8	ENST00000368733,ENST00000477801	S100A8_chr1_153390571_153391041_-
chr1	155634846	155637394	JUNC00013809	61	-	GT-AG	0	0	0	N	0	0	0			NA_chr1_155634846_155637394_-
chr1	171584541	171587003	JUNC00015627	29	+	GT-AG	0	0	1	A	0	1	0	PRRC2C	ENST00000338920,ENST00000367742,ENST00000426496,ENST00000495585	PRRC2C_chr1_171584541_171587003_+
chr1	171591204	171591587	JUNC00015636	62	+	GT-AG	1	0	1	A	0	1	0	PRRC2C	ENST00000338920,ENST00000367742,ENST00000426496,ENST00000495585,ENST00000498596	PRRC2C_chr1_171591204_171591587_+
chr1	198279061	198290286	JUNC00016752	20	+	GT-AG	1	0	0	D	1	0	0	NEK7	ENST00000367385,ENST00000493790,ENST00000538004	NEK7_chr1_198279061_198290286_+
chr1	206035299	206041566	JUNC00017552	33	+	GT-AG	1	1	2	N	0	0	0			NA_chr1_206035299_206041566_+
chr1	206035299	206051742	JUNC00017553	36	+	GT-AG	1	1	3	A	0	1	0	C1orf186	ENST00000604113	C1orf186_chr1_206035299_206051742_+
chr1	211366490	211369452	JUNC00017956	28	+	GT-AG	0	0	2	A	0	1	0	TRAF5	ENST00000261464,ENST00000336184,ENST00000367004,ENST00000473385	TRAF5_chr1_211366490_211369452_+
chr1	234409573	234410445	JUNC00019703	45	-	GT-AG	0	0	2	D	1	0	0	TARBP1	ENST00000040877,ENST00000481183	TARBP1_chr1_234409573_234410445_-
chr1	247191014	247199360	JUNC00020486	156	-	GT-AG	0	0	0	N	0	0	0			NA_chr1_247191014_247199360_-
chr10	43396590	43409131	JUNC00022667	49	-	GT-AG	7	1	4	A	0	1	0	HNRNPF	ENST00000337970,ENST00000356053,ENST00000357065,ENST00000477108,ENST00000498176,ENST00000544000	HNRNPF_chr10_ 43396590_ 43409131_-
chr10	72216138	72230366	JUNC00023901	87	+	GT-AG	3	1	4	NDA	1	1	0	ANAPC16	ENST00000299381,ENST00000470481,ENST00000478193,ENST00000615507,ENST00000621663	ANAPC16_chr10_ 72216138_ 72230366_+
chr10	73743211	73744217	JUNC00024195	25	-	GT-AG	0	0	0	N	0	0	0			NA_chr10_ 73743211_ 73744217_-
chr10	96324389	96328725	JUNC00025432	37	+	GT-AG	2	1	2	NDA	1	1	0	DNTT	ENST00000371174,ENST00000630152	DNTT_chr10_ 96324389_ 96328725_+
chr10	101795480	101797980	JUNC00026202	41	-	GT-AG	0	0	2	D	1	0	0	MGEA5	ENST00000357797,ENST00000361464,ENST00000370094,ENST00000439817,ENST00000479811,ENST00000482611	MGEA5_chr10_101795480_101797980_-
chr10	102108323	102109035	JUNC00026262	23	-	GT-AG	1	0	1	A	0	1	0	LDB1	ENST00000361198,ENST00000425280	LDB1_chr10_102108323_102109035_-
chr10	132849300	132850191	JUNC00027838	30	+	GT-AG	0	0	0	N	0	0	0			NA_chr10_132849300_132850191_+
chr10	132850268	132851772	JUNC00027839	20	+	GT-AG	0	0	0	N	0	0	0			NA_chr10_132850268_132851772_+
chr10	132851648	132851772	JUNC00027846	47	+	GT-AG	0	0	0	N	0	0	0			NA_chr10_132851648_132851772_+
chr10	132851847	132857454	JUNC00027842	33	+	GT-AG	0	0	0	N	0	0	0			NA_chr10_132851847_132857454_+
chr11	289239	289795	JUNC00028104	24	+	GT-AG	1	0	1	D	1	0	0	PGGHG	ENST00000409479,ENST00000409548,ENST00000409655,ENST00000474221,ENST00000529087	PGGHG_chr11_ 289239_ 289795_+
chr11	290781	290961	JUNC00028119	59	+	GT-AG	2	0	0	D	1	0	0	PGGHG	ENST00000409479,ENST00000409548,ENST00000409655,ENST00000474221,ENST00000482937,ENST00000529087	PGGHG_chr11_ 290781_ 290961_+
chr11	293502	293574	JUNC00028151	23	+	GT-AG	1	0	0	D	1	0	0	PGGHG	ENST00000409479,ENST00000409548,ENST00000409655,ENST00000474221,ENST00000476372	PGGHG_chr11_ 293502_ 293574_+
chr11	293502	293670	JUNC00028147	153	+	GT-AG	1	0	2	NDA	1	1	0	PGGHG	ENST00000409479,ENST00000409548,ENST00000409655,ENST00000474221,ENST00000476372	PGGHG_chr11_ 293502_ 293670_+
chr11	294147	294321	JUNC00028160	71	+	GC-AG	1	0	2	A	0	1	0	PGGHG	ENST00000397660,ENST00000409479,ENST00000409548,ENST00000409655,ENST00000474221,ENST00000476372	PGGHG_chr11_ 294147_ 294321_+
chr11	314356	314927	JUNC00028183	54	+	GT-AG	2	1	2	D	1	0	0	IFITM1,IFITM2	ENST00000328221,ENST00000399815,ENST00000408968,ENST00000525554,ENST00000528780	IFITM1,IFITM2_chr11_ 314356_ 314927_+
chr11	331342	332703	JUNC00028196	62	+	GT-AG	0	0	0	N	0	0	0			NA_chr11_ 331342_ 332703_+
chr11	810039	811597	JUNC00028506	26	+	GT-AG	5	1	5	NDA	1	1	0	RPLP2	ENST00000321153,ENST00000524867,ENST00000525722,ENST00000526222,ENST00000530398,ENST00000530797,ENST00000532004	RPLP2_chr11_ 810039_ 811597_+
chr11	1889609	1891773	JUNC00028671	33	+	GT-AG	0	0	1	A	0	1	0	LSP1	ENST00000311604,ENST00000381775,ENST00000405957,ENST00000406638,ENST00000485341,ENST00000612798	LSP1_chr11_ 1889609_ 1891773_+
chr11	17276479	17282789	JUNC00030048	36	+	GT-AG	4	1	9	A	0	1	0	NUCB2	ENST00000323688,ENST00000525637,ENST00000526120,ENST00000528644,ENST00000529010,ENST00000529313,ENST00000530527,ENST00000530964,ENST00000531172,ENST00000533511,ENST00000533738,ENST00000533773,ENST00000533926	NUCB2_chr11_ 17276479_ 17282789_+
chr11	17277297	17282789	JUNC00030056	29	+	GT-AG	1	1	2	A	0	1	0	NUCB2	ENST00000323688,ENST00000525637,ENST00000526120,ENST00000528644,ENST00000529010,ENST00000529313,ENST00000530527,ENST00000530964,ENST00000531172,ENST00000533511,ENST00000533738,ENST00000533773,ENST00000533926	NUCB2_chr11_ 17277297_ 17282789_+
chr11	17330983	17349345	JUNC00030090	52	+	GT-AG	10	1	4	NDA	1	1	0	NUCB2	ENST00000323688,ENST00000458064,ENST00000527580,ENST00000527735,ENST00000529010,ENST00000531242,ENST00000532240,ENST00000533773,ENST00000622082	NUCB2_chr11_ 17330983_ 17349345_+
chr11	22775348	22811798	JUNC00030353	77	+	GT-AG	0	0	1	A	0	1	0	GAS2	ENST00000278187,ENST00000454584,ENST00000524701	GAS2_chr11_ 22775348_ 22811798_+
chr11	62715607	62716989	JUNC00032721	32	-	GT-AG	2	1	2	NDA	1	1	0	HNRNPUL2,HNRNPUL2-BSCL2	ENST00000301785,ENST00000403734	HNRNPUL2,HNRNPUL2-BSCL2_chr11_ 62715607_ 62716989_-
chr11	64484295	64485696	JUNC00033273	38	-	GT-AG	0	0	0	N	0	0	0			NA_chr11_ 64484295_ 64485696_-
chr11	64485397	64485696	JUNC00033274	42	-	GT-AG	0	0	0	N	0	0	0			NA_chr11_ 64485397_ 64485696_-
chr11	64485577	64485696	JUNC00033276	47	-	GT-AG	0	0	0	N	0	0	0			NA_chr11_ 64485577_ 64485696_-
chr11	64486466	64490027	JUNC00033280	37	-	GT-AG	0	0	0	N	0	0	0			NA_chr11_ 64486466_ 64490027_-
chr11	64490222	64490300	JUNC00033283	112	-	GT-AG	0	0	0	N	0	0	0			NA_chr11_ 64490222_ 64490300_-
chr11	64490222	64490367	JUNC00033284	78	-	GT-AG	0	0	0	N	0	0	0			NA_chr11_ 64490222_ 64490367_-
chr11	85662457	85663179	JUNC00036431	32	-	GT-AG	1	0	0	A	0	1	0	CREBZF	ENST00000260058,ENST00000490820,ENST00000525639,ENST00000527529,ENST00000528561,ENST00000528889,ENST00000531515,ENST00000534224	CREBZF_chr11_ 85662457_ 85663179_-
chr11	118340931	118342553	JUNC00038026	63	-	GT-AG	1	0	1	D	1	0	0	CD3D	ENST00000300692,ENST00000392884,ENST00000526561,ENST00000529594	CD3D_chr11_118340931_118342553_-
chr12	4813646	4824571	JUNC00039812	22	-	GT-AG	0	0	0	N	0	0	0			NA_chr12_ 4813646_ 4824571_-
chr12	9397214	9397615	JUNC00040647	25	-	GT-AG	0	0	0	N	0	0	0			NA_chr12_ 9397214_ 9397615_-
chr12	49043998	49044191	JUNC00042592	28	-	GT-AG	1	0	0	A	0	1	0	KMT2D	ENST00000301067	KMT2D_chr12_ 49043998_ 49044191_-	YES
chr12	52630483	52630665	JUNC00043364	28	-	GT-AG	0	0	0	N	0	0	0			NA_chr12_ 52630483_ 52630665_-
chr12	54950390	54956754	JUNC00044030	28	-	GT-AG	1	0	0	A	0	1	0	TESPA1	ENST00000316577,ENST00000449076,ENST00000524622,ENST00000524923,ENST00000528240,ENST00000531122,ENST00000532757,ENST00000532804	TESPA1_chr12_ 54950390_ 54956754_-
chr12	55836037	55836126	JUNC00044161	21	+	GT-AG	0	0	1	A	0	1	0	TMEM198B	ENST00000487582,ENST00000508246	TMEM198B_chr12_ 55836037_ 55836126_+
chr12	55951783	55952341	JUNC00044221	32	+	GT-AG	2	1	2	NDA	1	1	0	DGKA	ENST00000331886,ENST00000394147,ENST00000402956,ENST00000549079,ENST00000551156,ENST00000551296,ENST00000551585,ENST00000551739,ENST00000552478,ENST00000552903,ENST00000555218	DGKA_chr12_ 55951783_ 55952341_+
chr12	56116863	56117189	JUNC00044320	157	+	GC-AG	1	0	1	A	0	1	0	RPL41	ENST00000358888,ENST00000501597,ENST00000546485,ENST00000546591,ENST00000546654,ENST00000552314	RPL41_chr12_ 56116863_ 56117189_+
chr12	57476937	57477240	JUNC00045016	22	+	GT-AG	0	0	1	A	0	1	0	MARS	ENST00000549133	MARS_chr12_ 57476937_ 57477240_+
chr12	68434007	68434963	JUNC00045701	32	-	GT-AG	0	0	0	N	0	0	0			NA_chr12_ 68434007_ 68434963_-
chr12	110436204	110437084	JUNC00047978	30	-	GT-AG	2	1	6	NDA	1	1	0	AC144548.2,ARPC3	ENST00000228825,ENST00000426440,ENST00000467622,ENST00000476566,ENST00000547365,ENST00000548878,ENST00000550231	AC144548.2,ARPC3_chr12_110436204_110437084_-
chr12	111840003	111841327	JUNC00048235	23	-	GT-AG	4	1	2	NDA	1	1	0	MAPKAPK5-AS1	ENST00000428207,ENST00000442119,ENST00000443596,ENST00000456429,ENST00000590479,ENST00000609228,ENST00000609983	MAPKAPK5-AS1_chr12_111840003_111841327_-
chr12	130804543	130806982	JUNC00050360	23	-	GT-AG	0	0	1	D	1	0	0	STX2	ENST00000261653,ENST00000344271,ENST00000392373	STX2_chr12_130804543_130806982_-
chr12	132570540	132571068	JUNC00050656	38	+	GT-AG	1	0	0	D	1	0	0	FBRSL1	ENST00000434748	FBRSL1_chr12_132570540_132571068_+
chr13	21303820	21330574	JUNC00051180	33	-	GT-AG	6	1	6	NDA	1	1	0	LINC00539	ENST00000411525,ENST00000423575,ENST00000434601,ENST00000608957	LINC00539_chr13_ 21303820_ 21330574_-
chr13	27426426	27427092	JUNC00051465	115	+	GT-AG	0	0	1	A	0	1	0	GTF3A	ENST00000381140,ENST00000419181,ENST00000435781,ENST00000438571,ENST00000466776,ENST00000470606,ENST00000640289	GTF3A_chr13_ 27426426_ 27427092_+
chr13	27427192	27429172	JUNC00051472	26	+	GT-AG	1	0	0	D	1	0	0	GTF3A	ENST00000381140,ENST00000419181,ENST00000435781,ENST00000438571,ENST00000466776,ENST00000470606,ENST00000640289	GTF3A_chr13_ 27427192_ 27429172_+
chr13	28052674	28052832	JUNC00051599	25	-	GT-AG	1	0	0	A	0	1	0	FLT3	ENST00000241453,ENST00000380987	FLT3_chr13_ 28052674_ 28052832_-	YES
chr13	30357392	30357746	JUNC00051761	24	-	GT-AG	1	0	2	A	0	1	0	LINC00426	ENST00000429808,ENST00000447147,ENST00000450327	LINC00426_chr13_ 30357392_ 30357746_-
chr13	30463694	30464168	JUNC00051788	59	-	GT-AG	1	0	1	A	0	1	0	HMGB1	ENST00000326004,ENST00000339872,ENST00000341423,ENST00000399489,ENST00000399494,ENST00000405805,ENST00000468384	HMGB1_chr13_ 30463694_ 30464168_-
chr13	30463694	30463815	JUNC00051789	27	-	GT-AG	1	0	0	A	0	1	0	HMGB1	ENST00000326004,ENST00000339872,ENST00000341423,ENST00000399489,ENST00000399494,ENST00000405805,ENST00000468384	HMGB1_chr13_ 30463694_ 30463815_-
chr13	32537027	32538683	JUNC00052006	95	-	GT-AG	1	0	1	A	0	1	0	N4BP2L2	ENST00000267068,ENST00000357505,ENST00000399396,ENST00000446957,ENST00000483088,ENST00000504114,ENST00000505213,ENST00000511143	N4BP2L2_chr13_ 32537027_ 32538683_-
chr13	42308609	42313894	JUNC00052539	37	+	GT-AG	2	1	2	NDA	1	1	0	AKAP11	ENST00000025301	AKAP11_chr13_ 42308609_ 42313894_+
chr13	48490251	48492440	JUNC00052913	79	-	GT-AG	2	1	2	NDA	1	1	0	RCBTB2	ENST00000344532,ENST00000430805,ENST00000462703,ENST00000544492,ENST00000544904	RCBTB2_chr13_ 48490251_ 48492440_-
chr13	48490251	48492487	JUNC00052912	81	-	GT-AG	2	1	2	A	0	1	0	RCBTB2	ENST00000344532,ENST00000430805,ENST00000462703,ENST00000544492,ENST00000544904	RCBTB2_chr13_ 48490251_ 48492487_-
chr13	48496321	48496470	JUNC00052920	144	-	GT-AG	1	0	0	A	0	1	0	RCBTB2	ENST00000344532,ENST00000430805,ENST00000544492,ENST00000544904	RCBTB2_chr13_ 48496321_ 48496470_-
chr13	79314993	79318821	JUNC00053825	111	-	GT-AG	1	0	0	A	0	1	0	RBM26	ENST00000449987	RBM26_chr13_ 79314993_ 79318821_-
chr13	79318879	79319535	JUNC00053828	82	-	GT-AG	0	0	0	N	0	0	0			NA_chr13_ 79318879_ 79319535_-
chr13	102636392	102636695	JUNC00054143	32	+	GT-AG	1	0	0	D	1	0	0	TPP2	ENST00000376052,ENST00000376065	TPP2_chr13_102636392_102636695_+
chr13	102636763	102637082	JUNC00054144	26	+	GT-AG	0	0	1	A	0	1	0	TPP2	ENST00000376052,ENST00000376065	TPP2_chr13_102636763_102637082_+
chr13	102664936	102674283	JUNC00054166	51	+	GT-AG	2	1	2	NDA	1	1	0	TPP2	ENST00000376052,ENST00000376065,ENST00000466153,ENST00000482393	TPP2_chr13_102664936_102674283_+
chr14	22096116	22096322	JUNC00055104	35	+	GT-AG	0	0	1	A	0	1	0	TRDV1	ENST00000390452	TRDV1_chr14_ 22096116_ 22096322_+
chr14	22450139	22462932	JUNC00055107	20	+	GT-AG	0	0	1	A	0	1	0	TRDC	ENST00000390477	TRDC_chr14_ 22450139_ 22462932_+
chr14	22456742	22462932	JUNC00055109	37	+	GT-AG	0	0	1	A	0	1	0	TRDC	ENST00000390477	TRDC_chr14_ 22456742_ 22462932_+
chr14	24137797	24138196	JUNC00055609	112	+	GT-AG	2	1	2	NDA	1	1	0	PSME1	ENST00000206451,ENST00000382708,ENST00000558112,ENST00000559123,ENST00000559741,ENST00000560420,ENST00000561059,ENST00000561142,ENST00000561435	PSME1_chr14_ 24137797_ 24138196_+
chr14	35294529	35307994	JUNC00056423	73	+	GT-AG	0	0	1	A	0	1	0	AL121594.3,PSMA6	ENST00000261479,ENST00000540871,ENST00000553688,ENST00000553809,ENST00000554541,ENST00000554620,ENST00000554843,ENST00000554961,ENST00000555764,ENST00000556167,ENST00000556506,ENST00000557565,ENST00000622405,ENST00000627895	AL121594.3,PSMA6_chr14_ 35294529_ 35307994_+
chr14	49583675	49586285	JUNC00056779	52	-	GT-AG	3	1	5	NDA	1	1	0	RPS29	ENST00000245458,ENST00000396020,ENST00000554075,ENST00000556230,ENST00000557111,ENST00000557367,ENST00000557519	RPS29_chr14_ 49583675_ 49586285_-
chr14	69768674	69769182	JUNC00058552	47	+	GT-AG	4	1	3	NDA	1	1	0	SRSF5	ENST00000394366,ENST00000553369,ENST00000553521,ENST00000553548,ENST00000553635,ENST00000554021,ENST00000554465,ENST00000555349,ENST00000555412,ENST00000555547,ENST00000556184,ENST00000556436,ENST00000556587,ENST00000557154,ENST00000557460	SRSF5_chr14_ 69768674_ 69769182_+
chr14	86128116	86129496	JUNC00059651	24	+	GT-AG	3	1	2	NDA	1	1	0	LINC02328	ENST00000553668,ENST00000557195	LINC02328_chr14_ 86128116_ 86129496_+
chr14	105890197	105921063	JUNC00061389	21	+	GT-AG	8	1	8	NDA	1	1	0	AC246787.2,FAM30A	ENST00000414005,ENST00000418566,ENST00000628233,ENST00000629589,ENST00000630242	AC246787.2,FAM30A_chr14_105890197_105921063_+
chr14	105921248	105922199	JUNC00061399	26	+	GT-AG	3	1	3	NDA	1	1	0	FAM30A	ENST00000619942,ENST00000628159,ENST00000628233,ENST00000629589,ENST00000630242,ENST00000631009	FAM30A_chr14_105921248_105922199_+
chr14	106005533	106011460	JUNC00061407	30	+	GT-AG	0	0	0	N	0	0	0			NA_chr14_106005533_106011460_+
chr14	106011567	106011669	JUNC00061413	43	+	GT-AG	0	0	0	N	0	0	0			NA_chr14_106011567_106011669_+
chr14	106197002	106199203	JUNC00061419	31	+	GT-AG	0	0	0	N	0	0	0			NA_chr14_106197002_106199203_+
chr14	106202463	106205076	JUNC00061428	418	+	GT-AG	0	0	0	N	0	0	0			NA_chr14_106202463_106205076_+
chr14	106205151	106206078	JUNC00061439	356	+	GT-AG	0	0	0	N	0	0	0			NA_chr14_106205151_106206078_+
chr14	106373964	106398809	JUNC00061460	30	-	GT-AG	10	1	9	A	0	1	0	IGHV3-35,IGHV3-36,IGHV3-37,IGHV4-34,IGHV7-34-1	ENST00000390616,ENST00000390617,ENST00000518544,ENST00000519200,ENST00000520848	IGHV3-35,IGHV3-36,IGHV3-37,IGHV4-34,IGHV7-34-1_chr14_106373964_106398809_-
chr14	106466422	106480083	JUNC00061481	51	-	GT-AG	4	1	4	N	0	0	0			NA_chr14_106466422_106480083_-
chr15	22564532	22566305	JUNC00061579	102	+	GT-AG	1	0	0	D	1	0	0	HERC2P2	ENST00000613386,ENST00000619021	HERC2P2_chr15_ 22564532_ 22566305_+
chr15	22566362	22569149	JUNC00061580	124	+	GT-AG	0	0	1	A	0	1	0	HERC2P2	ENST00000613386,ENST00000619021	HERC2P2_chr15_ 22566362_ 22569149_+
chr15	22587391	22589680	JUNC00061590	30	+	GT-AG	2	0	0	D	1	0	0	HERC2P2	ENST00000619021	HERC2P2_chr15_ 22587391_ 22589680_+
chr15	25100890	25103859	JUNC00061810	31	+	GT-AG	1	0	1	A	0	1	0	SNHG14	ENST00000546682,ENST00000549804,ENST00000553108,ENST00000640631	SNHG14_chr15_ 25100890_ 25103859_+
chr15	28196354	28198378	JUNC00061925	114	-	GT-AG	2	1	2	NDA	1	1	0	HERC2	ENST00000261609,ENST00000567869	HERC2_chr15_ 28196354_ 28198378_-
chr15	44716356	44717425	JUNC00064142	31	+	GT-AG	4	1	1	D	1	0	0	B2M	ENST00000349264,ENST00000544417,ENST00000557901,ENST00000558401,ENST00000559720,ENST00000559907,ENST00000559916,ENST00000561139,ENST00000561424	B2M_chr15_ 44716356_ 44717425_+
chr15	48340214	48341289	JUNC00064275	22	+	GT-AG	1	0	2	A	0	1	0	DUT	ENST00000331200,ENST00000455976,ENST00000558367,ENST00000558472,ENST00000558813,ENST00000558978,ENST00000559416,ENST00000559540,ENST00000559935	DUT_chr15_ 48340214_ 48341289_+
chr15	60349197	60355919	JUNC00065310	71	-	GT-AG	6	1	12	NDA	1	1	0	ANXA2	ENST00000332680,ENST00000396024,ENST00000421017,ENST00000451270,ENST00000504475,ENST00000557906,ENST00000558132,ENST00000558503,ENST00000558985,ENST00000558998,ENST00000559113,ENST00000559176,ENST00000559559,ENST00000559647,ENST00000559818,ENST00000560014,ENST00000560165,ENST00000560367,ENST00000560389,ENST00000560466,ENST00000561022	ANXA2_chr15_ 60349197_ 60355919_-
chr15	61863528	61864641	JUNC00065381	51	-	GT-AG	1	0	0	A	0	1	0	VPS13C	ENST00000249837,ENST00000261517	VPS13C_chr15_ 61863528_ 61864641_-
chr15	63662021	63663005	JUNC00065645	23	-	GT-AG	1	0	1	A	0	1	0	HERC1	ENST00000443617	HERC1_chr15_ 63662021_ 63663005_-
chr15	88635700	88637362	JUNC00067929	26	+	GT-AG	1	1	3	A	0	1	0	ISG20	ENST00000558992,ENST00000560741	ISG20_chr15_ 88635700_ 88637362_+
chr15	92886254	92888185	JUNC00068567	35	+	GT-AG	2	0	1	D	1	0	0	AC013394.1,LINC01578	ENST00000554133,ENST00000554894,ENST00000555227,ENST00000555520,ENST00000556895,ENST00000557682,ENST00000629685,ENST00000630790	AC013394.1,LINC01578_chr15_ 92886254_ 92888185_+
chr15	93863216	93865374	JUNC00068662	97	+	GT-AG	2	1	1	D	1	0	0	LINC02207	ENST00000554530	LINC02207_chr15_ 93863216_ 93865374_+
chr16	16322672	16362692	JUNC00072056	104	+	AT-AC	53	1	51	N	0	0	0			NA_chr16_ 16322672_ 16362692_+
chr16	16325410	16369699	JUNC00072068	95	+	GC-AG	53	1	52	N	0	0	0			NA_chr16_ 16325410_ 16369699_+
chr16	16329388	16372688	JUNC00072083	112	+	AT-AC	51	1	51	N	0	0	0			NA_chr16_ 16329388_ 16372688_+
chr16	16344390	16387745	JUNC00072105	209	+	GT-AG	46	1	40	N	0	0	0			NA_chr16_ 16344390_ 16387745_+
chr16	16347450	16390815	JUNC00072109	302	+	GC-AG	46	1	40	N	0	0	0			NA_chr16_ 16347450_ 16390815_+
chr16	18324458	18364595	JUNC00072162	149	-	AT-AC	47	1	48	N	0	0	0			NA_chr16_ 18324458_ 18364595_-
chr16	28985740	28986135	JUNC00073537	34	+	GT-AG	2	1	4	NDA	1	1	0	AC109460.3,LAT	ENST00000354453,ENST00000360872,ENST00000395456,ENST00000395461,ENST00000454369,ENST00000562472,ENST00000562701,ENST00000563964,ENST00000564277,ENST00000566177,ENST00000566270,ENST00000568440,ENST00000568899,ENST00000569969,ENST00000630764	AC109460.3,LAT_chr16_ 28985740_ 28986135_+
chr16	46959419	46960218	JUNC00074676	32	-	GT-AG	2	0	0	A	0	1	0	DNAJA2	ENST00000317089,ENST00000563158	DNAJA2_chr16_ 46959419_ 46960218_-
chr16	54063120	54111762	JUNC00075154	35	+	GT-AG	2	1	3	A	0	1	0	FTO	ENST00000268349,ENST00000431610,ENST00000460382,ENST00000463855,ENST00000464071,ENST00000471389,ENST00000472835,ENST00000612285,ENST00000635892,ENST00000636091,ENST00000636992,ENST00000637562,ENST00000637845,ENST00000637969	FTO_chr16_ 54063120_ 54111762_+
chr16	54066919	54111762	JUNC00075165	36	+	GT-AG	1	1	2	A	0	1	0	FTO	ENST00000268349,ENST00000431610,ENST00000460382,ENST00000463855,ENST00000464071,ENST00000471389,ENST00000472835,ENST00000612285,ENST00000635892,ENST00000636091,ENST00000636992,ENST00000637562,ENST00000637845,ENST00000637969	FTO_chr16_ 54066919_ 54111762_+
chr16	54175655	54176759	JUNC00075197	53	-	GT-AG	0	0	0	N	0	0	0			NA_chr16_ 54175655_ 54176759_-
chr16	57686820	57689764	JUNC00075674	26	-	GT-AG	1	0	0	A	0	1	0	AC018552.2	ENST00000563062	AC018552.2_chr16_ 57686820_ 57689764_-
chr16	66558348	66566083	JUNC00075991	61	+	GT-AG	5	1	5	NDA	1	1	0	CKLF,CKLF-CMTM1	ENST00000264001,ENST00000345436,ENST00000351137,ENST00000362093,ENST00000417030,ENST00000526149,ENST00000527729,ENST00000527845,ENST00000529718,ENST00000532838,ENST00000534692,ENST00000563092,ENST00000615332,ENST00000616804	CKLF,CKLF-CMTM1_chr16_ 66558348_ 66566083_+
chr16	68355883	68357054	JUNC00077006	36	+	GT-AG	3	1	2	NDA	1	1	0	PRMT7	ENST00000339507,ENST00000441236,ENST00000449359,ENST00000563608,ENST00000567542,ENST00000568463,ENST00000568975	PRMT7_chr16_ 68355883_ 68357054_+
chr16	89532636	89540944	JUNC00079037	45	+	GT-AG	3	1	1	D	1	0	0	SPG7	ENST00000268704,ENST00000341316,ENST00000561945,ENST00000563218	SPG7_chr16_ 89532636_ 89540944_+
chr16	89542279	89544648	JUNC00079048	26	+	GT-AG	0	0	1	A	0	1	0	SPG7	ENST00000268704,ENST00000561945,ENST00000563218,ENST00000569820	SPG7_chr16_ 89542279_ 89544648_+
chr16	89630514	89632573	JUNC00079132	25	+	GT-AG	1	0	0	D	1	0	0	DPEP1	ENST00000261615,ENST00000393092,ENST00000421184,ENST00000561484,ENST00000564281,ENST00000565249,ENST00000568281,ENST00000570029	DPEP1_chr16_ 89630514_ 89632573_+
chr16	89637552	89637836	JUNC00079144	29	+	GT-AG	2	1	3	NDA	1	1	0	DPEP1	ENST00000261615,ENST00000393092,ENST00000421184,ENST00000564281,ENST00000564645	DPEP1_chr16_ 89637552_ 89637836_+
chr17	3688676	3689492	JUNC00080110	33	-	GT-AG	2	0	1	NDA	1	1	0	P2RX5,P2RX5-TAX1BP3	ENST00000225328,ENST00000345901,ENST00000547178,ENST00000550383,ENST00000550772,ENST00000551178,ENST00000552050,ENST00000552276,ENST00000552723	P2RX5,P2RX5-TAX1BP3_chr17_ 3688676_ 3689492_-
chr17	7887843	7889664	JUNC00081570	20	+	GT-AG	1	1	3	A	0	1	0	CHD3	ENST00000330494,ENST00000358181,ENST00000380358	CHD3_chr17_ 7887843_ 7889664_+
chr17	8377692	8382143	JUNC00081858	92	-	GT-AG	6	1	7	NDA	1	1	0	AC135178.2,RPL26	ENST00000293842,ENST00000578069,ENST00000578115,ENST00000578812,ENST00000582471,ENST00000582485,ENST00000582556,ENST00000583011,ENST00000583515,ENST00000584164,ENST00000584343,ENST00000584441,ENST00000584906,ENST00000585176	AC135178.2,RPL26_chr17_ 8377692_ 8382143_-
chr17	29133924	29137016	JUNC00083583	26	-	GT-AG	1	0	1	D	1	0	0	MYO18A	ENST00000527372,ENST00000530254,ENST00000531253,ENST00000533112,ENST00000590565,ENST00000628822	MYO18A_chr17_ 29133924_ 29137016_-
chr17	36578192	36579245	JUNC00084442	39	+	GT-AG	0	0	1	A	0	1	0	GGNBP2	ENST00000613102,ENST00000617860,ENST00000618837,ENST00000619573	GGNBP2_chr17_ 36578192_ 36579245_+
chr17	45513289	45517861	JUNC00086633	37	-	GT-AG	3	1	2	NDA	1	1	0	LRRC37A4P	ENST00000579913,ENST00000581296	LRRC37A4P_chr17_ 45513289_ 45517861_-
chr17	45515525	45517178	JUNC00086636	36	-	GT-AG	0	0	0	N	0	0	0			NA_chr17_ 45515525_ 45517178_-
chr17	50750641	50750752	JUNC00087541	21	+	GT-AG	2	0	2	D	1	0	0	LUC7L3	ENST00000240304,ENST00000393227,ENST00000503728,ENST00000504065,ENST00000505658,ENST00000508482,ENST00000509487,ENST00000511974,ENST00000513969	LUC7L3_chr17_ 50750641_ 50750752_+
chr17	58005041	58005801	JUNC00087910	54	-	GT-AG	4	1	3	NDA	1	1	0	AC015813.2,SRSF1	ENST00000258962,ENST00000578794,ENST00000581497,ENST00000581979,ENST00000582730,ENST00000583741,ENST00000584668,ENST00000584773,ENST00000585096	AC015813.2,SRSF1_chr17_ 58005041_ 58005801_-
chr17	64750008	64750405	JUNC00089077	62	-	GT-AG	1	0	0	A	0	1	0	ARHGAP27P1-BPTFP1-KPNA2P3,KPNA2P3	ENST00000578492,ENST00000584190	ARHGAP27P1-BPTFP1-KPNA2P3,KPNA2P3_chr17_ 64750008_ 64750405_-
chr17	64751601	64751807	JUNC00089081	29	-	GT-AG	0	0	1	D	1	0	0	ARHGAP27P1-BPTFP1-KPNA2P3,KPNA2P3	ENST00000578492,ENST00000584190	ARHGAP27P1-BPTFP1-KPNA2P3,KPNA2P3_chr17_ 64751601_ 64751807_-
chr17	67736023	67737071	JUNC00089309	22	+	GT-AG	2	1	4	NDA	1	1	0	NOL11	ENST00000253247,ENST00000577687,ENST00000580833,ENST00000581375,ENST00000583108	NOL11_chr17_ 67736023_ 67737071_+
chr17	68101959	68102943	JUNC00089388	50	+	GT-AG	1	0	1	A	0	1	0	LINC00674	ENST00000435469,ENST00000590734	LINC00674_chr17_ 68101959_ 68102943_+
chr17	68101959	68114422	JUNC00089389	37	+	GT-AG	2	1	2	A	0	1	0	LINC00674	ENST00000435469,ENST00000590734	LINC00674_chr17_ 68101959_ 68114422_+
chr17	68114525	68125390	JUNC00089393	124	+	GT-AG	3	1	1	D	1	0	0	LINC00674	ENST00000435469,ENST00000590734	LINC00674_chr17_ 68114525_ 68125390_+
chr17	68125480	68125585	JUNC00089396	121	+	GT-AG	0	0	0	N	0	0	0			NA_chr17_ 68125480_ 68125585_+
chr17	75607216	75610166	JUNC00090107	40	+	GT-AG	0	0	1	A	0	1	0	MYO15B	ENST00000582012,ENST00000583560,ENST00000584516,ENST00000610510,ENST00000619501,ENST00000621743,ENST00000633867	MYO15B_chr17_ 75607216_ 75610166_+
chr17	79087365	79087751	JUNC00091064	23	+	GT-AG	0	0	0	N	0	0	0			NA_chr17_ 79087365_ 79087751_+
chr17	82859836	82870224	JUNC00092199	101	+	GT-AG	2	1	3	A	0	1	0	TBCD	ENST00000355528,ENST00000539345,ENST00000571712,ENST00000574801,ENST00000576160,ENST00000576996	TBCD_chr17_ 82859836_ 82870224_+
chr18	12749533	12775669	JUNC00092929	151	-	GT-AG	1	1	1	N	0	0	0			NA_chr18_ 12749533_ 12775669_-
chr18	12749533	12765277	JUNC00092930	29	-	GT-AG	1	1	1	N	0	0	0			NA_chr18_ 12749533_ 12765277_-
chr18	26657483	26703392	JUNC00093516	49	-	GT-AG	1	1	2	D	1	0	0	PCAT18	ENST00000579458	PCAT18_chr18_ 26657483_ 26703392_-
chr18	26659480	26703392	JUNC00093517	49	-	GT-AG	1	1	2	D	1	0	0	PCAT18	ENST00000579458	PCAT18_chr18_ 26659480_ 26703392_-
chr18	68681545	68682925	JUNC00094750	35	-	GT-AG	0	0	1	D	1	0	0	TMX3	ENST00000299608,ENST00000564631,ENST00000578765	TMX3_chr18_ 68681545_ 68682925_-
chr19	3478929	3479125	JUNC00096275	33	-	GT-AG	3	0	0	A	0	1	0	SMIM24	ENST00000215531,ENST00000586804,ENST00000587847	SMIM24_chr19_ 3478929_ 3479125_-
chr19	3490616	3491275	JUNC00096286	24	+	GT-AG	0	0	0	N	0	0	0			NA_chr19_ 3490616_ 3491275_+
chr19	15852668	15854733	JUNC00099870	46	-	GT-AG	0	0	1	D	1	0	0	LINC01835	ENST00000588182,ENST00000589345,ENST00000639800	LINC01835_chr19_ 15852668_ 15854733_-
chr19	15853425	15854733	JUNC00099874	72	-	GT-AG	0	0	1	D	1	0	0	LINC01835	ENST00000588182,ENST00000589345,ENST00000639800	LINC01835_chr19_ 15853425_ 15854733_-
chr19	15863001	15863109	JUNC00099880	743	-	GT-AG	1	0	0	A	0	1	0	LINC01835	ENST00000639800	LINC01835_chr19_ 15863001_ 15863109_-
chr19	15863144	15863720	JUNC00099885	93	-	GT-AG	0	0	1	D	1	0	0	LINC01835	ENST00000639800	LINC01835_chr19_ 15863144_ 15863720_-
chr19	15863277	15863720	JUNC00099889	22	-	GT-AG	0	0	1	D	1	0	0	LINC01835	ENST00000639800	LINC01835_chr19_ 15863277_ 15863720_-
chr19	15864290	15864816	JUNC00099893	36	-	GT-AG	0	0	1	D	1	0	0	LINC01835	ENST00000589345	LINC01835_chr19_ 15864290_ 15864816_-
chr19	47273406	47273966	JUNC00104817	32	+	GT-AG	0	0	0	N	0	0	0			NA_chr19_ 47273406_ 47273966_+
chr19	52613676	52613761	JUNC00106349	22	-	GT-AG	0	0	0	N	0	0	0			NA_chr19_ 52613676_ 52613761_-
chr19	57651734	57651818	JUNC00107385	26	+	GT-AG	0	0	0	N	0	0	0			NA_chr19_ 57651734_ 57651818_+
chr19	57651882	57659984	JUNC00107386	27	+	GT-AG	0	0	0	N	0	0	0			NA_chr19_ 57651882_ 57659984_+
chr19	58388245	58394497	JUNC00107618	44	+	GT-AG	6	1	4	NDA	1	1	0	RPS5	ENST00000196551,ENST00000596046,ENST00000596314,ENST00000598098,ENST00000598495,ENST00000598807,ENST00000601521	RPS5_chr19_ 58388245_ 58394497_+
chr2	1773469	1781844	JUNC00107916	26	-	GT-AG	0	0	0	N	0	0	0			NA_chr2_ 1773469_ 1781844_-
chr2	1783057	1785172	JUNC00107929	31	-	GT-AG	0	0	0	N	0	0	0			NA_chr2_ 1783057_ 1785172_-
chr2	3575350	3575601	JUNC00107989	28	+	GT-AG	2	1	3	NDA	1	1	0	RPS7	ENST00000304921,ENST00000403564,ENST00000406376,ENST00000407445,ENST00000462576,ENST00000481006,ENST00000491937	RPS7_chr2_ 3575350_ 3575601_+
chr2	10784326	10787281	JUNC00108300	20	-	GT-AG	2	1	2	NDA	1	1	0	PDIA6	ENST00000272227,ENST00000381611,ENST00000404371,ENST00000404824,ENST00000540494,ENST00000617249	PDIA6_chr2_ 10784326_ 10787281_-
chr2	16427818	16431277	JUNC00108551	43	-	GT-AG	0	0	0	N	0	0	0			NA_chr2_ 16427818_ 16431277_-
chr2	16431383	16434439	JUNC00108555	87	-	GT-AG	0	0	0	N	0	0	0			NA_chr2_ 16431383_ 16434439_-
chr2	16434583	16436474	JUNC00108557	30	-	GT-AG	0	0	0	N	0	0	0			NA_chr2_ 16434583_ 16436474_-
chr2	24270768	24271805	JUNC00108900	39	-	GT-AG	1	0	1	A	0	1	0	ITSN2	ENST00000355123,ENST00000361999,ENST00000406921,ENST00000622089	ITSN2_chr2_ 24270768_ 24271805_-
chr2	30147062	30155850	JUNC00109753	25	+	GT-AG	6	1	7	NDA	1	1	0	YPEL5	ENST00000261353,ENST00000379519,ENST00000379520,ENST00000402003,ENST00000402708,ENST00000470120,ENST00000482474,ENST00000490211,ENST00000492439	YPEL5_chr2_ 30147062_ 30155850_+
chr2	32471151	32473112	JUNC00109961	33	+	GT-AG	0	0	2	A	0	1	0	BIRC6	ENST00000421745	BIRC6_chr2_ 32471151_ 32473112_+
chr2	38748653	38749240	JUNC00110309	26	-	GT-AG	3	1	1	A	0	1	0	SRSF7	ENST00000313117,ENST00000409276,ENST00000415527,ENST00000425778,ENST00000425941,ENST00000431066,ENST00000443213,ENST00000446327,ENST00000452806,ENST00000487773	SRSF7_chr2_ 38748653_ 38749240_-
chr2	61186497	61187909	JUNC00111531	21	+	GT-AG	7	1	1	D	1	0	0	AHSA2	ENST00000357022,ENST00000394457,ENST00000410073,ENST00000471542,ENST00000484217,ENST00000489653,ENST00000491217,ENST00000493628	AHSA2_chr2_ 61186497_ 61187909_+
chr2	70229318	70230761	JUNC00112214	37	-	GT-AG	1	0	1	A	0	1	0	C2orf42,TIA1	ENST00000282574,ENST00000361692,ENST00000415783,ENST00000416149,ENST00000433529,ENST00000445587,ENST00000454815,ENST00000470096,ENST00000474809,ENST00000477044,ENST00000481650,ENST00000496452	C2orf42,TIA1_chr2_ 70229318_ 70230761_-
chr2	87052992	87055658	JUNC00113416	37	-	GT-AG	1	0	0	N	0	0	0			NA_chr2_ 87052992_ 87055658_-
chr2	89172550	89174707	JUNC00113512	136	-	GT-AG	1	0	0	N	0	0	0			NA_chr2_ 89172550_ 89174707_-
chr2	89176638	89182069	JUNC00113511	252	-	GT-AG	2	1	1	A	0	1	0	IGKV2-24	ENST00000484817	IGKV2-24_chr2_ 89176638_ 89182069_-
chr2	95155657	95157351	JUNC00113575	24	-	GT-AG	1	0	1	D	1	0	0	ZNF514	ENST00000295208,ENST00000411425,ENST00000447814	ZNF514_chr2_ 95155657_ 95157351_-
chr2	95851787	95853709	JUNC00113626	47	-	GT-AG	2	1	3	NDA	1	1	0	ANKRD36C	ENST00000456556,ENST00000612359	ANKRD36C_chr2_ 95851787_ 95853709_-
chr2	97725242	97732883	JUNC00114114	94	+	GC-AG	1	0	2	A	0	1	0	ZAP70	ENST00000264972,ENST00000463643,ENST00000483781	ZAP70_chr2_ 97725242_ 97732883_+
chr2	97733595	97734538	JUNC00114122	42	+	GT-AG	2	0	2	D	1	0	0	ZAP70	ENST00000264972,ENST00000463643,ENST00000483781	ZAP70_chr2_ 97733595_ 97734538_+
chr2	100137937	100142484	JUNC00114450	96	-	GT-AG	0	0	1	D	1	0	0	AFF3	ENST00000317233,ENST00000416492,ENST00000423966,ENST00000483600	AFF3_chr2_100137937_100142484_-
chr2	101397724	101405943	JUNC00114525	62	-	GT-AG	2	1	2	NDA	1	1	0	RFX8	ENST00000428343,ENST00000481179	RFX8_chr2_101397724_101405943_-
chr2	101402752	101405081	JUNC00114531	45	-	GT-AG	1	0	0	A	0	1	0	RFX8	ENST00000428343,ENST00000481179	RFX8_chr2_101402752_101405081_-
chr2	101429019	101466777	JUNC00114559	23	-	GT-AG	4	1	4	NDA	1	1	0	RFX8	ENST00000428343,ENST00000481179,ENST00000484091	RFX8_chr2_101429019_101466777_-
chr2	105089069	105089411	JUNC00114679	21	+	GT-AG	1	0	0	D	1	0	0	MRPS9	ENST00000258455,ENST00000413583	MRPS9_chr2_105089069_105089411_+
chr2	127598307	127605844	JUNC00115654	137	+	GT-AG	0	0	1	A	0	1	0	MYO7B	ENST00000409816,ENST00000428314	MYO7B_chr2_127598307_127605844_+
chr2	127625501	127626975	JUNC00115689	56	+	GT-AG	1	0	1	A	0	1	0	MYO7B	ENST00000409090,ENST00000409816,ENST00000428314,ENST00000491278,ENST00000496841	MYO7B_chr2_127625501_127626975_+
chr2	127627092	127628372	JUNC00115692	61	+	GT-AG	2	1	2	NDA	1	1	0	MYO7B	ENST00000409090,ENST00000409816,ENST00000428314,ENST00000491278,ENST00000496841	MYO7B_chr2_127627092_127628372_+
chr2	127629826	127630800	JUNC00115701	32	+	GT-AG	1	0	1	D	1	0	0	MYO7B	ENST00000409090,ENST00000409816,ENST00000428314,ENST00000491278,ENST00000496841	MYO7B_chr2_127629826_127630800_+
chr2	127633363	127634596	JUNC00115710	24	+	GT-AG	2	1	3	NDA	1	1	0	MYO7B	ENST00000409090,ENST00000409816,ENST00000428314,ENST00000491278,ENST00000496841	MYO7B_chr2_127633363_127634596_+
chr2	127634683	127635146	JUNC00115713	143	+	GT-AG	1	0	1	D	1	0	0	MYO7B	ENST00000409090,ENST00000409816,ENST00000428314,ENST00000491278,ENST00000494959,ENST00000496841	MYO7B_chr2_127634683_127635146_+
chr2	152663979	152664138	JUNC00116536	36	-	GT-AG	0	0	1	D	1	0	0	PRPF40A	ENST00000410080	PRPF40A_chr2_152663979_152664138_-
chr2	173907965	173909945	JUNC00117506	42	-	GT-AG	0	0	3	N	0	0	0			NA_chr2_173907965_173909945_-
chr2	178613931	178614035	JUNC00117847	26	+	GT-AG	0	0	1	A	0	1	0	TTN-AS1	ENST00000456053,ENST00000585451,ENST00000589234,ENST00000589487,ENST00000589830,ENST00000589907,ENST00000590807,ENST00000592630,ENST00000592750,ENST00000610290,ENST00000625480,ENST00000625536,ENST00000626117,ENST00000626138,ENST00000626954,ENST00000627527,ENST00000628296,ENST00000628826,ENST00000630096	TTN-AS1_chr2_178613931_178614035_+
chr2	181491253	181491569	JUNC00117952	33	+	AT-AC	0	0	0	N	0	0	0			NA_chr2_181491253_181491569_+
chr2	197399038	197400055	JUNC00118674	87	-	GT-AG	0	0	1	D	1	0	0	SF3B1	ENST00000335508	SF3B1_chr2_197399038_197400055_-
chr2	197420231	197420428	JUNC00118704	34	-	GT-AG	0	0	1	D	1	0	0	SF3B1	ENST00000335508,ENST00000409915,ENST00000414174,ENST00000414963,ENST00000487698	SF3B1_chr2_197420231_197420428_-
chr2	231455624	231456631	JUNC00120988	40	-	GT-AG	2	1	2	NDA	1	1	0	NCL	ENST00000322723,ENST00000356936,ENST00000461347,ENST00000466274	NCL_chr2_231455624_231456631_-
chr2	231711419	231712443	JUNC00121029	71	+	GT-AG	3	1	3	NDA	1	1	0	PTMA	ENST00000341369,ENST00000409115,ENST00000409321,ENST00000409683,ENST00000410064,ENST00000412128,ENST00000448874,ENST00000466801,ENST00000467816,ENST00000468027,ENST00000481928	PTMA_chr2_231711419_231712443_+
chr2	241882635	241887744	JUNC00121959	60	+	GT-AG	1	0	0	D	1	0	0	LINC01237	ENST00000415434,ENST00000429947,ENST00000430555,ENST00000457686	LINC01237_chr2_241882635_241887744_+
chr2	241971493	241971680	JUNC00121974	23	+	GT-AG	1	0	1	NDA	1	1	0	LINC01237,LINC01238	ENST00000415434,ENST00000416204,ENST00000426962,ENST00000429456	LINC01237,LINC01238_chr2_241971493_241971680_+
chr20	4170032	4175030	JUNC00122580	32	+	GT-AG	1	1	2	A	0	1	0	SMOX	ENST00000278795,ENST00000305958,ENST00000339123,ENST00000346595,ENST00000379460,ENST00000484515,ENST00000493223,ENST00000621355	SMOX_chr20_ 4170032_ 4175030_+
chr20	13435154	13479128	JUNC00122927	33	-	GT-AG	1	0	0	A	0	1	0	TASP1	ENST00000337743,ENST00000465381,ENST00000480436	TASP1_chr20_ 13435154_ 13479128_-
chr20	13479150	13483227	JUNC00122928	36	-	GT-AG	0	0	1	D	1	0	0	TASP1	ENST00000337743,ENST00000455532,ENST00000465381,ENST00000480436	TASP1_chr20_ 13479150_ 13483227_-
chr20	13587370	13619900	JUNC00122963	28	-	GT-AG	4	1	3	A	0	1	0	TASP1	ENST00000337743,ENST00000455532,ENST00000465381,ENST00000476108,ENST00000480436,ENST00000483898	TASP1_chr20_ 13587370_ 13619900_-
chr20	28601756	28602609	JUNC00123577	23	-	GT-AG	0	0	1	D	1	0	0	FRG1CP	ENST00000358464	FRG1CP_chr20_ 28601756_ 28602609_-
chr20	38765518	38766257	JUNC00124897	23	+	GT-AG	1	0	1	D	1	0	0	ACTR5	ENST00000243903	ACTR5_chr20_ 38765518_ 38766257_+
chr20	48015388	48022128	JUNC00125719	82	-	GT-AG	0	0	0	N	0	0	0			NA_chr20_ 48015388_ 48022128_-
chr20	48022363	48024139	JUNC00125726	64	-	GT-AG	0	0	0	N	0	0	0			NA_chr20_ 48022363_ 48024139_-
chr20	48025265	48052077	JUNC00125728	25	+	GT-AG	0	0	0	N	0	0	0			NA_chr20_ 48025265_ 48052077_+
chr20	48069904	48071323	JUNC00125749	23	+	GT-AG	0	0	0	N	0	0	0			NA_chr20_ 48069904_ 48071323_+
chr20	62308178	62308655	JUNC00126542	34	+	GT-AG	2	1	2	NDA	1	1	0	ADRM1	ENST00000253003,ENST00000491935,ENST00000620230	ADRM1_chr20_ 62308178_ 62308655_+
chr20	62387674	62388309	JUNC00126553	37	+	GT-AG	3	1	2	NDA	1	1	0	RPS21	ENST00000343986,ENST00000370562,ENST00000370592,ENST00000450116,ENST00000492356	RPS21_chr20_ 62387674_ 62388309_+
chr21	37157214	37158131	JUNC00128187	27	+	GT-AG	1	0	1	NDA	1	1	0	TTC3	ENST00000354749,ENST00000355666,ENST00000399017,ENST00000411496,ENST00000418766,ENST00000438055,ENST00000472398,ENST00000476784,ENST00000479930,ENST00000485402,ENST00000487711	TTC3_chr21_ 37157214_ 37158131_+
chr22	16648879	16649845	JUNC00129509	25	+	GT-AG	0	0	0	N	0	0	0			NA_chr22_ 16648879_ 16649845_+
chr22	16650126	16652933	JUNC00129512	23	+	GT-AG	1	1	2	A	0	1	0	TPTEP1	ENST00000383140,ENST00000415121,ENST00000426585,ENST00000558085	TPTEP1_chr22_ 16650126_ 16652933_+
chr22	21611043	21614557	JUNC00130260	27	+	GT-AG	1	0	0	D	1	0	0	UBE2L3	ENST00000342192,ENST00000458578,ENST00000496722,ENST00000545681	UBE2L3_chr22_ 21611043_ 21614557_+
chr22	22124182	22125957	JUNC00130370	38	+	GT-AG	0	0	0	N	0	0	0			NA_chr22_ 22124182_ 22125957_+
chr22	22126137	22158262	JUNC00130372	28	+	GT-AG	2	1	2	N	0	0	0			NA_chr22_ 22126137_ 22158262_+
chr22	22156257	22158262	JUNC00130375	25	+	GT-AG	0	0	0	N	0	0	0			NA_chr22_ 22156257_ 22158262_+
chr22	22158474	22162372	JUNC00130377	39	+	GT-AG	1	1	2	A	0	1	0	IGLV10-54,IGLV4-60	ENST00000390284,ENST00000640991	IGLV10-54,IGLV4-60_chr22_ 22158474_ 22162372_+
chr22	22171906	22176994	JUNC00130387	59	+	GT-AG	0	0	0	N	0	0	0			NA_chr22_ 22171906_ 22176994_+
chr22	22183804	22184269	JUNC00130390	24	+	GT-AG	0	0	0	N	0	0	0			NA_chr22_ 22183804_ 22184269_+
chr22	22294930	22295795	JUNC00130407	21	-	GT-AG	0	0	0	N	0	0	0			NA_chr22_ 22294930_ 22295795_-
chr22	22295965	22297682	JUNC00130408	35	-	GT-AG	0	0	0	N	0	0	0			NA_chr22_ 22295965_ 22297682_-
chr22	22298211	22303224	JUNC00130409	127	+	GT-AG	0	0	1	A	0	1	0	AC245060.4	ENST00000413293	AC245060.4_chr22_ 22298211_ 22303224_+
chr22	22310401	22318899	JUNC00130428	97	+	GT-AG	2	1	2	NDA	1	1	0	AC245060.4,IGLV5-52	ENST00000390289,ENST00000413293	AC245060.4,IGLV5-52_chr22_ 22310401_ 22318899_+
chr22	26027690	26028566	JUNC00130916	21	+	GT-AG	2	0	1	D	1	0	0	MYO18B	ENST00000335473,ENST00000407587,ENST00000418374,ENST00000536101,ENST00000539302,ENST00000540454,ENST00000543971	MYO18B_chr22_ 26027690_ 26028566_+
chr22	29205321	29205471	JUNC00131163	58	-	GT-AG	0	0	0	N	0	0	0			NA_chr22_ 29205321_ 29205471_-
chr22	29215630	29231020	JUNC00131181	26	+	GT-AG	3	1	5	NDA	1	1	0	EMID1	ENST00000334018,ENST00000404755,ENST00000404820,ENST00000429226,ENST00000430127,ENST00000435427,ENST00000484039	EMID1_chr22_ 29215630_ 29231020_+
chr22	39313310	39314107	JUNC00132753	169	-	GT-AG	3	1	4	NDA	1	1	0	RPL3	ENST00000216146,ENST00000401609,ENST00000402527,ENST00000464182,ENST00000465618,ENST00000467105,ENST00000473638,ENST00000481985	RPL3_chr22_ 39313310_ 39314107_-
chr22	39318566	39319595	JUNC00132767	55	-	GT-AG	5	1	5	D	1	0	0	RPL3	ENST00000216146,ENST00000401609,ENST00000402527,ENST00000420536,ENST00000427905,ENST00000453303,ENST00000459859,ENST00000460589,ENST00000461967,ENST00000465618,ENST00000484615,ENST00000498462	RPL3_chr22_ 39318566_ 39319595_-
chr22	40660965	40680608	JUNC00132931	81	-	GT-AG	0	0	0	N	0	0	0			NA_chr22_ 40660965_ 40680608_-
chr22	40680777	40684743	JUNC00132936	38	-	GT-AG	0	0	0	N	0	0	0			NA_chr22_ 40680777_ 40684743_-
chr22	50706152	50714917	JUNC00134532	34	+	GT-AG	2	1	2	NDA	1	1	0	SHANK3	ENST00000262795,ENST00000414786,ENST00000445220	SHANK3_chr22_ 50706152_ 50714917_+
chr3	3153488	3154747	JUNC00134580	42	-	GT-AG	3	1	3	NDA	1	1	0	CRBN	ENST00000231948,ENST00000424814,ENST00000432408,ENST00000459840,ENST00000482844,ENST00000488263,ENST00000491834,ENST00000498442,ENST00000639284	CRBN_chr3_ 3153488_ 3154747_-
chr3	5208263	5211120	JUNC00134743	37	+	GT-AG	2	1	2	NDA	1	1	0	EDEM1	ENST00000256497,ENST00000445686,ENST00000465369	EDEM1_chr3_ 5208263_ 5211120_+
chr3	5211190	5213319	JUNC00134745	31	+	GT-AG	3	0	1	A	0	1	0	EDEM1	ENST00000256497,ENST00000445686,ENST00000465369	EDEM1_chr3_ 5211190_ 5213319_+
chr3	17978741	17981099	JUNC00135862	34	-	GT-AG	0	0	0	N	0	0	0			NA_chr3_ 17978741_ 17981099_-
chr3	31201985	31202484	JUNC00136283	48	-	GT-AG	0	0	0	N	0	0	0			NA_chr3_ 31201985_ 31202484_-
chr3	31258600	31288667	JUNC00136296	31	-	GT-AG	0	0	0	N	0	0	0			NA_chr3_ 31258600_ 31288667_-
chr3	42638906	42638988	JUNC00137220	25	+	GT-AG	0	0	0	N	0	0	0			NA_chr3_ 42638906_ 42638988_+
chr3	46988077	46988669	JUNC00137669	35	+	GT-AG	0	0	1	A	0	1	0	NBEAL2	ENST00000450053	NBEAL2_chr3_ 46988077_ 46988669_+
chr3	46991946	46993937	JUNC00137680	62	+	GT-AG	2	1	2	NDA	1	1	0	NBEAL2	ENST00000450053	NBEAL2_chr3_ 46991946_ 46993937_+
chr3	48440458	48440545	JUNC00138104	43	+	GT-AG	1	0	1	D	1	0	0	TMA7	ENST00000438607,ENST00000477624,ENST00000479126	TMA7_chr3_ 48440458_ 48440545_+
chr3	49809159	49809815	JUNC00138832	42	-	GT-AG	4	1	5	NDA	1	1	0	UBA7	ENST00000333486,ENST00000473992,ENST00000478875,ENST00000483751,ENST00000488536	UBA7_chr3_ 49809159_ 49809815_-
chr3	52478282	52478373	JUNC00139576	21	+	GT-AG	1	0	0	D	1	0	0	NISCH	ENST00000345716,ENST00000420808,ENST00000464280,ENST00000479054,ENST00000481211,ENST00000488380,ENST00000489895	NISCH_chr3_ 52478282_ 52478373_+
chr3	108051970	108054253	JUNC00141140	54	-	GT-AG	1	0	0	A	0	1	0	CD47	ENST00000355354,ENST00000361309,ENST00000398258,ENST00000517766	CD47_chr3_108051970_108054253_-
chr3	113366309	113379306	JUNC00141413	49	-	GT-AG	2	1	2	NDA	1	1	0	CFAP44	ENST00000295868,ENST00000393845,ENST00000488854	CFAP44_chr3_113366309_113379306_-
chr3	121781874	121790073	JUNC00141879	30	-	GT-AG	2	1	2	NDA	1	1	0	IQCB1	ENST00000310864,ENST00000349820,ENST00000393650	IQCB1_chr3_121781874_121790073_-
chr3	129565538	129565898	JUNC00142808	26	-	GT-AG	1	0	1	A	0	1	0	PLXND1	ENST00000324093,ENST00000503166,ENST00000512744	PLXND1_chr3_129565538_129565898_-
chr3	196069568	196072003	JUNC00146247	30	-	GT-AG	3	1	3	NDA	1	1	0	TFRC	ENST00000360110,ENST00000392396,ENST00000420415,ENST00000421258,ENST00000491658	TFRC_chr3_196069568_196072003_-
chr4	51436	51528	JUNC00146654	47	-	GT-AG	0	0	0	N	0	0	0			NA_chr4_ 51436_ 51528_-
chr4	51436	51592	JUNC00146655	34	-	GC-AG	0	0	0	N	0	0	0			NA_chr4_ 51436_ 51592_-
chr4	1241519	1241651	JUNC00146988	46	-	GT-AG	1	0	0	A	0	1	0	CTBP1	ENST00000382952,ENST00000506180,ENST00000513420,ENST00000514210,ENST00000514495,ENST00000515399	CTBP1_chr4_ 1241519_ 1241651_-
chr4	36117135	36121179	JUNC00148402	35	-	GT-AG	2	1	2	NDA	1	1	0	ARAP2	ENST00000303965,ENST00000618163	ARAP2_chr4_ 36117135_ 36121179_-
chr4	68320205	68321372	JUNC00149694	28	-	GT-AG	1	0	0	A	0	1	0	YTHDC1	ENST00000344157,ENST00000355665,ENST00000579690	YTHDC1_chr4_ 68320205_ 68321372_-
chr4	80071654	80079353	JUNC00150253	31	-	GT-AG	5	1	3	NDA	1	1	0	ANTXR2	ENST00000307333,ENST00000346652,ENST00000403729,ENST00000404191,ENST00000506286,ENST00000514959	ANTXR2_chr4_ 80071654_ 80079353_-
chr4	88412122	88419302	JUNC00150732	25	-	GT-AG	0	0	0	N	0	0	0			NA_chr4_ 88412122_ 88419302_-
chr4	88416079	88419302	JUNC00150735	22	-	GT-AG	0	0	0	N	0	0	0			NA_chr4_ 88416079_ 88419302_-
chr4	88419408	88419574	JUNC00150740	74	-	GT-AG	0	0	0	N	0	0	0			NA_chr4_ 88419408_ 88419574_-
chr4	88419699	88420356	JUNC00150741	48	-	GT-AG	0	0	0	N	0	0	0			NA_chr4_ 88419699_ 88420356_-
chr4	88419712	88420356	JUNC00150742	30	-	GT-AG	0	0	0	N	0	0	0			NA_chr4_ 88419712_ 88420356_-
chr4	118233091	118237046	JUNC00151771	25	+	GT-AG	1	0	1	A	0	1	0	NDST3	ENST00000296499	NDST3_chr4_118233091_118237046_+
chr4	144643734	144646967	JUNC00152604	195	-	GT-AG	4	1	2	A	0	1	0	HHIP-AS1	ENST00000503066,ENST00000508269,ENST00000512359	HHIP-AS1_chr4_144643734_144646967_-
chr4	177220675	177226586	JUNC00153577	132	-	GT-AG	0	0	0	N	0	0	0			NA_chr4_177220675_177226586_-
chr4	177220675	177226012	JUNC00153578	88	-	GT-AG	0	0	0	N	0	0	0			NA_chr4_177220675_177226012_-
chr4	177226072	177226586	JUNC00153580	50	-	GT-AG	0	0	0	N	0	0	0			NA_chr4_177226072_177226586_-
chr4	184730968	184731141	JUNC00153824	27	-	GT-AG	1	0	0	A	0	1	0	CENPU	ENST00000281453,ENST00000510146,ENST00000514781	CENPU_chr4_184730968_184731141_-
chr5	32588584	32591569	JUNC00154801	31	+	GT-AG	1	0	2	D	1	0	0	SUB1	ENST00000265073,ENST00000502897,ENST00000504016,ENST00000504789,ENST00000506237,ENST00000510442,ENST00000511175,ENST00000511615,ENST00000511988,ENST00000512913,ENST00000513013,ENST00000515355	SUB1_chr5_ 32588584_ 32591569_+
chr5	40827951	40832442	JUNC00155394	61	-	GT-AG	2	1	3	NDA	1	1	0	RPL37	ENST00000511787	RPL37_chr5_ 40827951_ 40832442_-
chr5	43067634	43067970	JUNC00155474	38	+	GT-AG	1	0	1	A	0	1	0	ZNF131	ENST00000499046,ENST00000503599	ZNF131_chr5_ 43067634_ 43067970_+	YES
chr5	69625900	69640192	JUNC00156516	21	-	GT-AG	0	0	1	N	0	0	0			NA_chr5_ 69625900_ 69640192_-
chr5	70197390	70219918	JUNC00156529	26	-	GT-AG	4	1	4	NDA	1	1	0	AC138866.1,AC138866.2	ENST00000508650,ENST00000514522	AC138866.1,AC138866.2_chr5_ 70197390_ 70219918_-
chr5	70202042	70221931	JUNC00156535	112	-	GT-AG	4	1	4	NDA	1	1	0	AC138866.1,AC138866.2	ENST00000508650,ENST00000514522	AC138866.1,AC138866.2_chr5_ 70202042_ 70221931_-
chr5	70203965	70225608	JUNC00156537	85	-	GT-AG	4	1	4	NDA	1	1	0	AC138866.1,AC138866.2	ENST00000508650,ENST00000514522	AC138866.1,AC138866.2_chr5_ 70203965_ 70225608_-
chr5	70207745	70219918	JUNC00156543	108	-	GT-AG	1	0	1	NDA	1	1	0	AC138866.1,AC138866.2	ENST00000508650,ENST00000514522	AC138866.1,AC138866.2_chr5_ 70207745_ 70219918_-
chr5	70983972	70984697	JUNC00156587	21	-	GT-AG	0	0	0	N	0	0	0			NA_chr5_ 70983972_ 70984697_-
chr5	71208130	71220282	JUNC00156642	40	-	GT-AG	1	0	0	A	0	1	0	GUSBP9	ENST00000510138	GUSBP9_chr5_ 71208130_ 71220282_-
chr5	81442723	81448790	JUNC00157386	27	-	GT-AG	4	1	4	NDA	1	1	0	SSBP2	ENST00000320672,ENST00000504985,ENST00000505980,ENST00000507655,ENST00000509053,ENST00000509743,ENST00000510060,ENST00000512923,ENST00000514493,ENST00000515395,ENST00000615665	SSBP2_chr5_ 81442723_ 81448790_-
chr5	81464543	81466974	JUNC00157392	20	-	GT-AG	0	0	2	D	1	0	0	SSBP2	ENST00000320672,ENST00000504985,ENST00000505980,ENST00000507472,ENST00000507655,ENST00000509013,ENST00000509053,ENST00000509743,ENST00000512923,ENST00000514493,ENST00000515395,ENST00000615665	SSBP2_chr5_ 81464543_ 81466974_-
chr5	96902842	96903377	JUNC00157868	31	+	GT-AG	0	0	1	A	0	1	0	ERAP2	ENST00000379904,ENST00000437043,ENST00000510373,ENST00000513084,ENST00000515387	ERAP2_chr5_ 96902842_ 96903377_+
chr5	113593550	113593811	JUNC00158342	23	+	GT-AG	0	0	0	N	0	0	0			NA_chr5_113593550_113593811_+
chr5	134134758	134138059	JUNC00159031	20	+	GT-AG	0	0	2	A	0	1	0	TCF7	ENST00000342854,ENST00000378560,ENST00000395023,ENST00000395029,ENST00000517741,ENST00000517851,ENST00000518887,ENST00000518915,ENST00000519037,ENST00000519165,ENST00000519447,ENST00000520652,ENST00000520958,ENST00000521639,ENST00000522375,ENST00000522653	TCF7_chr5_134134758_134138059_+
chr5	134143640	134146201	JUNC00159050	53	+	GT-AG	4	1	4	NDA	1	1	0	TCF7	ENST00000342854,ENST00000378560,ENST00000395023,ENST00000395029,ENST00000517799,ENST00000517855,ENST00000518915,ENST00000519238,ENST00000520699,ENST00000520958,ENST00000522653,ENST00000524342	TCF7_chr5_134143640_134146201_+
chr5	134199204	134200985	JUNC00159076	25	-	GT-AG	3	1	3	NDA	1	1	0	AC104109.3,PPP2CA	ENST00000481195,ENST00000519718	AC104109.3,PPP2CA_chr5_134199204_134200985_-
chr5	135350913	135352946	JUNC00159250	20	-	GT-AG	3	0	1	NDA	1	1	0	H2AFY	ENST00000304332,ENST00000312469,ENST00000360597,ENST00000423969,ENST00000506671,ENST00000507868,ENST00000510038,ENST00000511689,ENST00000512507,ENST00000513268	H2AFY_chr5_135350913_135352946_-
chr5	138163344	138164320	JUNC00159360	25	-	GT-AG	3	1	3	NDA	1	1	0	BRD8	ENST00000230901,ENST00000254900,ENST00000402931,ENST00000411594,ENST00000418329,ENST00000441656,ENST00000454473,ENST00000506167,ENST00000511898,ENST00000512140,ENST00000515014	BRD8_chr5_138163344_138164320_-
chr5	176527405	176527518	JUNC00161566	24	-	GT-AG	0	0	0	N	0	0	0			NA_chr5_176527405_176527518_-
chr5	176532516	176536463	JUNC00161584	31	-	GT-AG	2	1	1	A	0	1	0	RNF44	ENST00000274811,ENST00000504160,ENST00000504434,ENST00000509404,ENST00000513029	RNF44_chr5_176532516_176536463_-
chr5	178439969	178442931	JUNC00162067	31	-	GT-AG	1	0	1	A	0	1	0	AC008659.1,COL23A1	ENST00000390654,ENST00000501834	AC008659.1,COL23A1_chr5_178439969_178442931_-
chr5	178511468	178515860	JUNC00162072	31	-	GT-AG	0	0	0	N	0	0	0			NA_chr5_178511468_178515860_-
chr5	180564314	180564489	JUNC00162431	146	+	GT-AG	0	0	1	A	0	1	0	CNOT6	ENST00000261951,ENST00000393356,ENST00000502447,ENST00000504343,ENST00000618123	CNOT6_chr5_180564314_180564489_+
chr5	180567242	180569110	JUNC00162439	35	+	GT-AG	3	1	2	NDA	1	1	0	CNOT6	ENST00000261951,ENST00000393356,ENST00000504343,ENST00000618123	CNOT6_chr5_180567242_180569110_+
chr5	180592121	180592256	JUNC00162453	155	-	GT-AG	0	0	0	N	0	0	0			NA_chr5_180592121_180592256_-
chr6	20125926	20126517	JUNC00163404	70	-	GT-AG	0	0	1	D	1	0	0	MBOAT1	ENST00000324607	MBOAT1_chr6_ 20125926_ 20126517_-
chr6	26677702	26687119	JUNC00163850	27	+	GT-AG	0	0	0	N	0	0	0			NA_chr6_ 26677702_ 26687119_+
chr6	27138681	27146409	JUNC00163874	237	-	GT-AG	0	0	0	N	0	0	0			NA_chr6_ 27138681_ 27146409_-
chr6	27757741	27761725	JUNC00163906	39	+	GT-AG	0	0	0	N	0	0	0			NA_chr6_ 27757741_ 27761725_+
chr6	27761841	27762302	JUNC00163910	20	+	GT-AG	0	0	0	N	0	0	0			NA_chr6_ 27761841_ 27762302_+
chr6	31538855	31540322	JUNC00164587	29	-	GT-AG	3	1	3	NDA	1	1	0	ATP6V1G2-DDX39B,DDX39B	ENST00000376177,ENST00000376185,ENST00000396172,ENST00000418897,ENST00000419020,ENST00000419338,ENST00000427214,ENST00000428098,ENST00000428450,ENST00000431908,ENST00000449757,ENST00000456662,ENST00000456976,ENST00000458640,ENST00000462256,ENST00000481456,ENST00000482195	ATP6V1G2-DDX39B,DDX39B_chr6_ 31538855_ 31540322_-
chr6	43013389	43013898	JUNC00166754	48	-	GT-AG	1	0	1	A	0	1	0	MEA1	ENST00000244711	MEA1_chr6_ 43013389_ 43013898_-
chr6	44247195	44249377	JUNC00167202	48	+	GT-AG	3	1	4	NDA	1	1	0	HSP90AB1	ENST00000353801,ENST00000371554,ENST00000371646,ENST00000620073	HSP90AB1_chr6_ 44247195_ 44249377_+
chr6	53747013	53793283	JUNC00167517	36	-	GT-AG	2	1	2	D	1	0	0	AL513211.1	ENST00000429053	AL513211.1_chr6_ 53747013_ 53793283_-
chr6	53793349	53793541	JUNC00167516	27	-	GT-AG	1	0	0	A	0	1	0	AL513211.1	ENST00000429053	AL513211.1_chr6_ 53793349_ 53793541_-
chr6	73519228	73519883	JUNC00167884	30	-	GT-AG	3	1	3	NDA	1	1	0	EEF1A1	ENST00000309268,ENST00000316292,ENST00000331523,ENST00000356303,ENST00000455918,ENST00000488500,ENST00000490569,ENST00000491404,ENST00000495333,ENST00000610520,ENST00000615060	EEF1A1_chr6_ 73519228_ 73519883_-
chr6	78946260	78946538	JUNC00168037	34	-	GT-AG	1	0	0	A	0	1	0	PHIP	ENST00000275034,ENST00000479165	PHIP_chr6_ 78946260_ 78946538_-
chr6	79004436	79015082	JUNC00168068	22	-	GT-AG	0	0	1	D	1	0	0	PHIP	ENST00000275034	PHIP_chr6_ 79004436_ 79015082_-
chr6	99400311	99400544	JUNC00168897	131	-	GT-AG	1	0	0	A	0	1	0	PNISR	ENST00000481229	PNISR_chr6_ 99400311_ 99400544_-
chr6	99409286	99410741	JUNC00168912	31	-	GT-AG	1	0	1	D	1	0	0	PNISR	ENST00000369239,ENST00000438806,ENST00000478777	PNISR_chr6_ 99409286_ 99410741_-
chr6	99414686	99416349	JUNC00168919	123	-	GT-AG	2	1	2	D	1	0	0	PNISR	ENST00000369239,ENST00000438806,ENST00000466057,ENST00000478777,ENST00000492294,ENST00000498075	PNISR_chr6_ 99414686_ 99416349_-
chr6	110475662	110475951	JUNC00169516	24	+	GT-AG	0	0	0	N	0	0	0			NA_chr6_110475662_110475951_+
chr6	143444969	143446835	JUNC00170771	30	-	GT-AG	1	0	0	A	0	1	0	ADAT2	ENST00000237283,ENST00000367593	ADAT2_chr6_143444969_143446835_-
chr6	143446898	143450563	JUNC00170772	33	-	GT-AG	0	0	1	D	1	0	0	ADAT2	ENST00000237283,ENST00000367593	ADAT2_chr6_143446898_143450563_-
chr6	156252407	156281217	JUNC00171404	35	-	GT-AG	0	0	0	N	0	0	0			NA_chr6_156252407_156281217_-
chr6	159790060	159790940	JUNC00171660	36	+	GT-AG	3	1	4	NDA	1	1	0	MRPL18	ENST00000367034,ENST00000476826,ENST00000479638,ENST00000480842	MRPL18_chr6_159790060_159790940_+
chr6	159797369	159798052	JUNC00171666	30	+	GT-AG	2	0	1	A	0	1	0	MRPL18	ENST00000367034,ENST00000476826,ENST00000479638,ENST00000480842	MRPL18_chr6_159797369_159798052_+
chr7	551470	573163	JUNC00172178	55	-	GT-AG	1	0	0	A	0	1	0	PRKAR1B	ENST00000360274,ENST00000400758,ENST00000403562,ENST00000406797,ENST00000537384,ENST00000544935	PRKAR1B_chr7_ 551470_ 573163_-
chr7	607452	617841	JUNC00172198	104	-	GT-AG	1	0	0	A	0	1	0	PRKAR1B	ENST00000360274,ENST00000403562,ENST00000406797,ENST00000414568,ENST00000417852,ENST00000430040,ENST00000537384,ENST00000544935	PRKAR1B_chr7_ 607452_ 617841_-
chr7	1816228	1854363	JUNC00172425	238	-	GT-AG	4	1	3	A	0	1	0	MAD1L1	ENST00000265854,ENST00000399654,ENST00000402746,ENST00000406869,ENST00000450235,ENST00000468372,ENST00000477172,ENST00000481633,ENST00000496548	MAD1L1_chr7_ 1816228_ 1854363_-
chr7	1816228	1819396	JUNC00172427	25	-	GT-AG	3	1	2	A	0	1	0	MAD1L1	ENST00000265854,ENST00000399654,ENST00000402746,ENST00000406869,ENST00000450235,ENST00000468372,ENST00000477172,ENST00000481633,ENST00000496548	MAD1L1_chr7_ 1816228_ 1819396_-
chr7	26190460	26191056	JUNC00173513	161	-	GC-AG	1	0	1	A	0	1	0	HNRNPA2B1	ENST00000354667,ENST00000360787,ENST00000476233,ENST00000618183	HNRNPA2B1_chr7_ 26190460_ 26191056_-
chr7	26191128	26191422	JUNC00173516	61	-	GT-AG	1	0	0	A	0	1	0	HNRNPA2B1	ENST00000360787,ENST00000618183	HNRNPA2B1_chr7_ 26191128_ 26191422_-
chr7	26191650	26192495	JUNC00173520	23	-	GT-AG	2	1	3	D	1	0	0	HNRNPA2B1	ENST00000354667,ENST00000356674,ENST00000360787,ENST00000490912,ENST00000618183	HNRNPA2B1_chr7_ 26191650_ 26192495_-
chr7	26193373	26195847	JUNC00173524	42	-	GT-AG	2	1	3	NDA	1	1	0	HNRNPA2B1	ENST00000354667,ENST00000356674,ENST00000360787,ENST00000463181,ENST00000490912,ENST00000495810,ENST00000618183	HNRNPA2B1_chr7_ 26193373_ 26195847_-
chr7	38240101	38242428	JUNC00174087	37	-	GT-AG	1	0	1	D	1	0	0	TRGC2	ENST00000436911	TRGC2_chr7_ 38240101_ 38242428_-
chr7	38242475	38262171	JUNC00174089	22	-	GT-AG	4	1	4	NDA	1	1	0	TRGC1,TRGC2	ENST00000436911,ENST00000443402	TRGC1,TRGC2_chr7_ 38242475_ 38262171_-
chr7	38245230	38265349	JUNC00174094	21	-	GT-AG	4	1	4	NDA	1	1	0	TRGC1,TRGC2	ENST00000436911,ENST00000443402	TRGC1,TRGC2_chr7_ 38245230_ 38265349_-
chr7	72948980	72949103	JUNC00175381	59	-	GT-AG	2	1	1	A	0	1	0	NSUN5P2	ENST00000485741,ENST00000602348	NSUN5P2_chr7_ 72948980_ 72949103_-
chr7	74883463	74884144	JUNC00175769	20	-	GT-AG	2	1	4	NDA	1	1	0	STAG3L2	ENST00000426587,ENST00000611766,ENST00000618922,ENST00000622110,ENST00000622215	STAG3L2_chr7_ 74883463_ 74884144_-
chr7	92534970	92536434	JUNC00176661	28	+	GT-AG	1	0	0	D	1	0	0	RBM48	ENST00000265732,ENST00000481551	RBM48_chr7_ 92534970_ 92536434_+
chr7	92653559	92658624	JUNC00176688	204	+	GT-AG	0	0	0	N	0	0	0			NA_chr7_ 92653559_ 92658624_+
chr7	92653559	92658620	JUNC00176689	27	+	GT-AG	0	0	0	N	0	0	0			NA_chr7_ 92653559_ 92658620_+
chr7	92653559	92666082	JUNC00176690	28	+	GT-AG	0	0	0	N	0	0	0			NA_chr7_ 92653559_ 92666082_+
chr7	100098290	100098567	JUNC00177306	28	-	GT-AG	1	0	0	A	0	1	0	MCM7	ENST00000303887,ENST00000343023,ENST00000354230,ENST00000425308,ENST00000463722,ENST00000485286,ENST00000489841,ENST00000491245,ENST00000621318	MCM7_chr7_100098290_100098567_-
chr7	100688307	100688451	JUNC00177757	61	-	GT-AG	0	0	0	N	0	0	0			NA_chr7_100688307_100688451_-
chr7	100688515	100688592	JUNC00177758	47	-	GT-AG	0	0	0	N	0	0	0			NA_chr7_100688515_100688592_-
chr7	128574791	128577953	JUNC00178971	26	+	GT-AG	1	0	0	D	1	0	0	AC090114.3,AC108010.1	ENST00000479267,ENST00000605862	AC090114.3,AC108010.1_chr7_128574791_128577953_+
chr7	128622694	128623575	JUNC00178988	83	+	GT-AG	1	0	1	D	1	0	0	AC108010.1	ENST00000605862	AC108010.1_chr7_128622694_128623575_+
chr7	128623781	128626295	JUNC00178991	27	+	GT-AG	1	1	1	N	0	0	0			NA_chr7_128623781_128626295_+
chr7	128623781	128625797	JUNC00178992	39	+	GT-AG	0	0	0	N	0	0	0			NA_chr7_128623781_128625797_+
chr7	128625855	128626295	JUNC00178989	42	+	GT-AG	1	0	0	N	0	0	0			NA_chr7_128625855_128626295_+
chr7	128641379	128642217	JUNC00178996	30	+	GT-AG	0	0	0	N	0	0	0			NA_chr7_128641379_128642217_+
chr7	128807545	128808471	JUNC00179044	24	+	GT-AG	2	0	0	D	1	0	0	CCDC136	ENST00000297788,ENST00000378685,ENST00000464672,ENST00000464832,ENST00000480137,ENST00000487361,ENST00000494552,ENST00000528772	CCDC136_chr7_128807545_128808471_+
chr7	139363452	139365209	JUNC00179711	20	+	GT-AG	0	0	0	N	0	0	0			NA_chr7_139363452_139365209_+
chr7	139366311	139371387	JUNC00179721	27	+	GT-AG	0	0	1	A	0	1	0	C7orf55-LUC7L2,LUC7L2	ENST00000541170,ENST00000541515,ENST00000608368,ENST00000619796	C7orf55-LUC7L2,LUC7L2_chr7_139366311_139371387_+
chr7	139371463	139374401	JUNC00179705	51	+	GT-AG	1	0	1	NDA	1	1	0	C7orf55-LUC7L2,LUC7L2	ENST00000263545,ENST00000354926,ENST00000435096,ENST00000456182,ENST00000541170,ENST00000541515,ENST00000608368,ENST00000619796	C7orf55-LUC7L2,LUC7L2_chr7_139371463_139374401_+
chr7	142386448	142386969	JUNC00180043	77	+	GT-AG	0	0	0	N	0	0	0			NA_chr7_142386448_142386969_+
chr7	142455222	142457921	JUNC00180052	32	+	GT-AG	2	1	1	D	1	0	0	TRBV7-4	ENST00000390369	TRBV7-4_chr7_142455222_142457921_+
chr7	142786039	142791694	JUNC00180092	627	+	GT-AG	0	0	1	A	0	1	0	AC245427.1	ENST00000633705	AC245427.1_chr7_142786039_142791694_+
chr7	142786039	142801041	JUNC00180093	81	+	GT-AG	4	1	5	A	0	1	0	AC245427.1,TRBC2	ENST00000466254,ENST00000633705	AC245427.1,TRBC2_chr7_142786039_142801041_+
chr7	142786039	142790789	JUNC00180095	27	+	GT-AG	0	0	0	N	0	0	0			NA_chr7_142786039_142790789_+
chr7	142787064	142791694	JUNC00180099	2144	+	GT-AG	0	0	1	A	0	1	0	AC245427.1	ENST00000633705	AC245427.1_chr7_142787064_142791694_+
chr7	142787064	142788119	JUNC00180100	80	+	GT-AG	0	0	0	N	0	0	0			NA_chr7_142787064_142788119_+
chr7	142788275	142791694	JUNC00180114	103	+	GT-AG	0	0	1	A	0	1	0	AC245427.1	ENST00000633705	AC245427.1_chr7_142788275_142791694_+
chr7	142788547	142791694	JUNC00180116	20	+	GT-AG	0	0	1	A	0	1	0	AC245427.1	ENST00000633705	AC245427.1_chr7_142788547_142791694_+
chr7	142791081	142791694	JUNC00180120	75	+	GT-AG	0	0	1	A	0	1	0	AC245427.1	ENST00000633705	AC245427.1_chr7_142791081_142791694_+
chr7	142791722	142801070	JUNC00180097	2489	+	GT-AG	4	1	4	N	0	0	0			NA_chr7_142791722_142801070_+
chr7	142791770	142801118	JUNC00180122	38	+	GC-AG	4	1	4	N	0	0	0			NA_chr7_142791770_142801118_+
chr7	142792539	142793121	JUNC00180132	145	+	GT-AG	2	1	2	NDA	1	1	0	AC245427.1	ENST00000633705	AC245427.1_chr7_142792539_142793121_+
chr7	142796414	142801041	JUNC00180142	62	+	GT-AG	0	0	1	A	0	1	0	TRBC2	ENST00000466254	TRBC2_chr7_142796414_142801041_+
chr7	142797047	142801041	JUNC00180147	62	+	GT-AG	0	0	1	A	0	1	0	TRBC2	ENST00000466254	TRBC2_chr7_142797047_142801041_+
chr7	142813530	142815991	JUNC00180168	24	+	GT-AG	0	0	0	N	0	0	0			NA_chr7_142813530_142815991_+
chr7	142816125	142816756	JUNC00180165	57	+	GT-AG	0	0	0	N	0	0	0			NA_chr7_142816125_142816756_+
chr7	142861186	142862756	JUNC00180181	72	+	GT-AG	2	1	4	NDA	1	1	0	EPHB6	ENST00000411471,ENST00000422643,ENST00000497095,ENST00000611578,ENST00000614832,ENST00000616380,ENST00000619012	EPHB6_chr7_142861186_142862756_+
chr7	142861186	142861508	JUNC00180182	71	+	GT-AG	1	0	0	D	1	0	0	EPHB6	ENST00000497095,ENST00000614832,ENST00000616380,ENST00000619012	EPHB6_chr7_142861186_142861508_+
chr7	149264510	149266335	JUNC00180423	23	+	GT-AG	0	0	1	A	0	1	0	ZNF783	ENST00000378052,ENST00000434415,ENST00000476295	ZNF783_chr7_149264510_149266335_+
chr7	149267222	149278136	JUNC00180426	38	+	GT-AG	1	0	1	D	1	0	0	ZNF783	ENST00000378052,ENST00000434415,ENST00000476295,ENST00000481519	ZNF783_chr7_149267222_149278136_+
chr7	150408784	150410160	JUNC00180610	30	+	GT-AG	0	0	1	A	0	1	0	AC073111.4	ENST00000483664,ENST00000486297,ENST00000498682	AC073111.4_chr7_150408784_150410160_+
chr7	150687087	150690159	JUNC00180637	53	+	GT-AG	3	1	1	D	1	0	0	GIMAP2	ENST00000223293,ENST00000474605,ENST00000487388	GIMAP2_chr7_150687087_150690159_+
chr7	159034650	159035743	JUNC00181354	21	-	GT-AG	1	0	0	A	0	1	0	VIPR2	ENST00000262178,ENST00000377633,ENST00000402066	VIPR2_chr7_159034650_159035743_-
chr8	2957561	2957696	JUNC00181527	26	-	GT-AG	0	0	1	D	1	0	0	CSMD1	ENST00000335551,ENST00000400186,ENST00000520002,ENST00000537824,ENST00000602557,ENST00000602723,ENST00000635120	CSMD1_chr8_ 2957561_ 2957696_-
chr8	6978565	6997683	JUNC00181624	295	-	GC-AG	7	1	6	N	0	0	0			NA_chr8_ 6978565_ 6997683_-
chr8	11554203	11555718	JUNC00181718	31	-	GT-AG	1	0	0	N	0	0	0			NA_chr8_ 11554203_ 11555718_-
chr8	12531031	12565886	JUNC00181805	24	+	GT-AG	0	0	0	N	0	0	0			NA_chr8_ 12531031_ 12565886_+
chr8	129217406	129241177	JUNC00186494	21	-	GT-AG	2	1	2	NDA	1	1	0	LINC00977	ENST00000509893	LINC00977_chr8_129217406_129241177_-
chr8	129241495	129242291	JUNC00186502	30	+	GT-AG	0	0	0	N	0	0	0			NA_chr8_129241495_129242291_+
chr8	142198456	142199685	JUNC00186861	22	+	GT-AG	1	0	0	D	1	0	0	LINC00051	ENST00000517704	LINC00051_chr8_142198456_142199685_+
chr9	16876	16969	JUNC00187972	36	-	GT-AG	1	0	1	A	0	1	0	WASHC1	ENST00000442898	WASHC1_chr9_ 16876_ 16969_-
chr9	18479	24851	JUNC00187987	34	-	GT-AG	1	0	1	D	1	0	0	WASHC1	ENST00000442898	WASHC1_chr9_ 18479_ 24851_-
chr9	2647592	2648669	JUNC00188192	21	+	GT-AG	3	1	2	NDA	1	1	0	VLDLR	ENST00000382099,ENST00000382100	VLDLR_chr9_ 2647592_ 2648669_+
chr9	6460791	6465744	JUNC00188405	32	+	GT-AG	1	0	0	D	1	0	0	UHRF2	ENST00000276893,ENST00000450508,ENST00000468435,ENST00000484159	UHRF2_chr9_ 6460791_ 6465744_+
chr9	6465846	6475391	JUNC00188408	26	+	GT-AG	0	0	1	A	0	1	0	UHRF2	ENST00000276893,ENST00000450508,ENST00000468435,ENST00000484159	UHRF2_chr9_ 6465846_ 6475391_+
chr9	19376589	19378368	JUNC00188770	96	-	GT-AG	2	0	1	D	1	0	0	RPS6	ENST00000315377,ENST00000380384,ENST00000380394,ENST00000498815	RPS6_chr9_ 19376589_ 19378368_-
chr9	19376651	19378393	JUNC00188773	42	-	GT-AG	2	0	1	A	0	1	0	RPS6	ENST00000315377,ENST00000380384,ENST00000380394,ENST00000498815	RPS6_chr9_ 19376651_ 19378393_-
chr9	19379599	19380190	JUNC00188781	60	-	GT-AG	1	0	2	D	1	0	0	RPS6	ENST00000380381,ENST00000380384,ENST00000380394	RPS6_chr9_ 19379599_ 19380190_-
chr9	35684807	35685064	JUNC00189489	153	-	GT-AG	1	0	1	NDA	1	1	0	TPM2	ENST00000329305,ENST00000360958,ENST00000378292,ENST00000378300,ENST00000471212,ENST00000607559	TPM2_chr9_ 35684807_ 35685064_-
chr9	41011730	41013781	JUNC00189911	77	+	GT-AG	1	0	0	D	1	0	0	FRG1HP	ENST00000611606,ENST00000617940	FRG1HP_chr9_ 41011730_ 41013781_+
chr9	72360221	72360304	JUNC00190171	22	-	GC-AG	2	0	0	A	0	1	0	ZFAND5	ENST00000237937,ENST00000343431,ENST00000376956,ENST00000376960,ENST00000376962,ENST00000471197,ENST00000488164	ZFAND5_chr9_ 72360221_ 72360304_-
chr9	83978452	83980119	JUNC00190536	62	-	GT-AG	1	0	0	A	0	1	0	HNRNPK	ENST00000351839,ENST00000360384,ENST00000376263,ENST00000376281,ENST00000457156,ENST00000472778,ENST00000483135	HNRNPK_chr9_ 83978452_ 83980119_-
chr9	105385703	105389033	JUNC00191854	353	+	GT-AG	1	1	2	A	0	1	0	SLC44A1	ENST00000374720,ENST00000374723,ENST00000374724,ENST00000470972	SLC44A1_chr9_105385703_105389033_+
chr9	110148703	110168399	JUNC00192050	25	+	GT-AG	3	1	3	NDA	1	1	0	AKAP2,PALM2-AKAP2	ENST00000259318,ENST00000302798,ENST00000374525,ENST00000374530,ENST00000434623,ENST00000482335,ENST00000485762,ENST00000495980	AKAP2,PALM2-AKAP2_chr9_110148703_110168399_+
chr9	113444702	113444801	JUNC00192385	31	+	GT-AG	0	0	1	N	0	0	0			NA_chr9_113444702_113444801_+
chr9	121169816	121173243	JUNC00192830	89	+	GT-AG	2	1	2	NDA	1	1	0	CNTRL	ENST00000238341,ENST00000373845,ENST00000373850,ENST00000373855,ENST00000613863	CNTRL_chr9_121169816_121173243_+
chr9	127776676	127784759	JUNC00193378	45	+	GT-AG	0	0	0	N	0	0	0			NA_chr9_127776676_127784759_+
chr9	128627498	128630321	JUNC00193839	31	+	GT-AG	5	1	4	NDA	1	1	0	SPTAN1	ENST00000358161,ENST00000372731,ENST00000372739,ENST00000625980,ENST00000629089,ENST00000630804,ENST00000630866,ENST00000636939	SPTAN1_chr9_128627498_128630321_+
chr9	132237522	132239104	JUNC00194541	34	+	GT-AG	0	0	1	A	0	1	0	NTNG2	ENST00000393229	NTNG2_chr9_132237522_132239104_+
chr9	136218808	136218994	JUNC00195150	21	-	GT-AG	1	0	0	A	0	1	0	QSOX2	ENST00000358701,ENST00000455222	QSOX2_chr9_136218808_136218994_-
chr9	136477684	136482938	JUNC00195305	27	-	GT-AG	2	0	0	A	0	1	0	SEC16A	ENST00000290037,ENST00000313050	SEC16A_chr9_136477684_136482938_-
chr9	136992704	136992925	JUNC00195541	38	+	GT-AG	0	0	2	A	0	1	0	C9orf142	ENST00000371620,ENST00000467845,ENST00000481187,ENST00000483807,ENST00000492564,ENST00000493968,ENST00000498095	C9orf142_chr9_136992704_136992925_+
chr9	137040155	137040357	JUNC00195625	48	-	GT-AG	1	0	1	D	1	0	0	AL807752.6,NPDC1	ENST00000371600,ENST00000371601,ENST00000472668,ENST00000496498,ENST00000622933,ENST00000625047	AL807752.6,NPDC1_chr9_137040155_137040357_-
chrX	1338789	1341598	JUNC00196038	29	-	GT-AG	0	0	0	N	0	0	0			NA_chrX_ 1338789_ 1341598_-
chrX	1352471	1352620	JUNC00196049	38	-	GT-AG	0	0	0	N	0	0	0			NA_chrX_ 1352471_ 1352620_-
chrX	1352718	1355572	JUNC00196055	61	-	GT-AG	0	0	0	N	0	0	0			NA_chrX_ 1352718_ 1355572_-
chrX	1378476	1378693	JUNC00196065	36	-	GC-AG	0	0	0	N	0	0	0			NA_chrX_ 1378476_ 1378693_-
chrX	1398958	1400161	JUNC00196088	20	+	GT-AG	2	1	1	D	1	0	0	LINC00106	ENST00000430235,ENST00000434938	LINC00106_chrX_ 1398958_ 1400161_+
chrX	2692221	2714422	JUNC00196181	27	+	GT-AG	1	0	1	A	0	1	0	CD99	ENST00000381184,ENST00000381187,ENST00000381192,ENST00000449611,ENST00000482405,ENST00000611428,ENST00000623253,ENST00000624481	CD99_chrX_ 2692221_ 2714422_+
chrX	2741217	2742845	JUNC00196211	163	+	GT-AG	3	0	0	N	0	0	0			NA_chrX_ 2741217_ 2742845_+
chrX	41347012	41347640	JUNC00197327	24	+	GT-AG	2	1	3	NDA	1	1	0	DDX3X	ENST00000399959,ENST00000441189,ENST00000457138,ENST00000478993,ENST00000611968,ENST00000616050,ENST00000625837,ENST00000626301,ENST00000629496,ENST00000629785,ENST00000630255,ENST00000630370,ENST00000630858	DDX3X_chrX_ 41347012_ 41347640_+
chrX	79145217	79156822	JUNC00199255	22	+	GT-AG	0	0	0	N	0	0	0			NA_chrX_ 79145217_ 79156822_+
chrX	79156918	79170452	JUNC00199259	32	+	GT-AG	0	0	0	N	0	0	0			NA_chrX_ 79156918_ 79170452_+
chrX	119633492	119640692	JUNC00200131	53	-	GT-AG	3	1	2	NDA	1	1	0	SEPT6	ENST00000343984,ENST00000354228,ENST00000354416,ENST00000360156,ENST00000394610,ENST00000460411,ENST00000489216	SEPT6_chrX_119633492_119640692_-
chrY	12909407	12912727	JUNC00202085	36	+	GT-AG	3	1	3	NDA	1	1	0	DDX3Y	ENST00000336079,ENST00000360160,ENST00000440554,ENST00000454054	DDX3Y_chrY_ 12909407_ 12912727_+
chrY	19589389	19589521	JUNC00202202	45	+	GT-AG	0	0	1	A	0	1	0	TXLNGY	ENST00000407724,ENST00000445715,ENST00000447202,ENST00000447520,ENST00000459719,ENST00000538014,ENST00000585549,ENST00000587095,ENST00000588613,ENST00000589075	TXLNGY_chrY_ 19589389_ 19589521_+
